# Supplementary material for: Rapid diagnostic value of next-generation sequencing-based technologies in childhood pneumonia
Source: Front Pediatr. 2026 Jan 20;13:1662367. doi: 10.3389/fped.2025.1662367 (PMC12864142; doi:10.3389/fped.2025.1662367)
Supplement: Supplementary file 1 [file Datasheet1.xlsx]

## Sheet: 肺炎组
序号	姓名	性别	年龄	项目	结果	单位	参考范围	微生物名称	均一化 序列数	微生物估测浓度 (copies/ mL)	致病性 分类
1	陈妍馨	女	5岁6月	ß2-微球蛋白	2.44	mg/L	1.00-2.30	卡他莫拉菌 Moraxela catarrhalis	3707	2.5x10^5	B
				C反应蛋白	<6.0	mg/L	0--6	金黄色葡萄球菌 Staphylococcus aureus	583	3.1x10^3	B
				γ-谷氨酰转肽酶	6	U/L	5-19	肺炎链球菌 Streptococcus pneumoniae	135	<1.0x10^3	B
				白蛋白	39.1	g/L	39-54	流感嗜血杆菌 Haemophilus influenzae	66	<1.0x10^3	B
				白细胞	6.86	10^9/L	4.9-12.7	甲型流感病毒H3N2 Influenza A virus H3N2	67993	>1.0x10^6	A
				丙氨酸氨基转移酶	40	U/L	7-30
				超敏C反应蛋白	3.7	mg/L	0--6
				胆碱酯酶	6759	U/L	5320-12920
				淀粉酶	46	U/L	35-135
				甘胆酸	2.03	mg/L	0.00-2.70
				红细胞	4.67	10^12/L	4.1-5.5
				肌酐	28	umol/L	19-44
				碱性磷酸酶	94	U/L	143-406
				尿素	2.40	mmol/L	2.50-6.50
				尿酸	335.0	umol/L	142.8-339.2
				前白蛋白	70	mg/L	180-350
				天冬氨酸氨基转移酶	83	U/L	14-44
				血红蛋白	124.00	g/L	115-150
				血小板	244	10^9/L	187-475
				直接胆红素	1.4	umol/L	≤8.0
				总胆红素	3.0	umol/L	≤21.0
				总胆汁酸	1.7	umol/L	0.0-12.0
				总蛋白	60.3	g/L	61-79
2	金祺凯	男	4岁10月	ß2-微球蛋白	3.42	mg/L	1.00-2.30	肺炎支原体 Mycoplasma pneumoniae	15302	>1.0x10^6	A
				C反应蛋白	24.3	mg/L	0--6	流感嗜血杆菌 Haemophilus influenzae	62	<1.0x10^3	B
				γ-谷氨酰转肽酶	14	U/L	5-19	人偏肺病毒 Human metapneumovirus	1193	9.6x10^4	A
				白蛋白	38.2	g/L	39-54	EB病毒(EBV) Epstein-Barr virus	42	<1.0x10^3	C
				白细胞	4.25	10^9/L	4.9-12.7
				丙氨酸氨基转移酶	4	U/L	7-30
				超敏C反应蛋白	>6.0	mg/L	0--6
				胆碱酯酶	6079	U/L	5320-12920
				淀粉酶	34	U/L	35-135
				甘胆酸	2.15	mg/L	0.00-2.70
				红细胞	4.43	10^12/L	4.1-5.5
				肌酐	41	umol/L	19-44
				碱性磷酸酶	89	U/L	143-406
				尿素	1.50	mmol/L	2.70-7.00
				尿酸	205.0	umol/L	202.3-416.5
				前白蛋白	80	mg/L	200-430
				天冬氨酸氨基转移酶	24	U/L	14-44
				血红蛋白	119.00	g/L	115-150
				血小板	256	10^9/L	187-475
				直接胆红素	3.1	umol/L	≤8.0
				总胆红素	7.6	umol/L	≤26.0
				总胆汁酸	2.5	umol/L	0.0-12.0
				总蛋白	66.8	g/L	61-79
3	李云海	男	12岁	ß2-微球蛋白	2.03	mg/L	1.00-2.30	肺炎支原体 Mycoplasma pneumoniae	11666	>1.0x10^6	A
				C反应蛋白	52.5	mg/L	0--6	鼻病毒B型 Rhinovirus B	1138	2.9x10^5	A
				γ-谷氨酰转肽酶	12	U/L	5-19	单纯疱疹病毒1型(HSV-1) Herpes simplex virus 1	74	<1.0x10^3	A
				白蛋白	39.3	g/L	39-54
				白细胞	5.40	10^9/L	4.6-11.9
				丙氨酸氨基转移酶	11	U/L	7-30
				超敏C反应蛋白	>6.0	mg/L	0--6
				胆碱酯酶	5599	U/L	5320-12920
				淀粉酶	36	U/L	35-135
				甘胆酸	2.54	mg/L	0.00-2.70
				红细胞	5.05	10^12/L	4.3-5.7
				肌酐	62	umol/L	27-66
				碱性磷酸酶	211	U/L	160-610
				尿素	3.60	mmol/L	2.70-7.00
				尿酸	264.0	umol/L	202.3-416.5
				前白蛋白	140	mg/L	200-430
				天冬氨酸氨基转移酶	16	U/L	14-44
				血红蛋白	137.00	g/L	121-158
				血小板	193	10^9/L	148-399
				直接胆红素	2.1	umol/L	≤8.0
				总胆红素	4.2	umol/L	≤26.0
				总胆汁酸	7.7	umol/L	0.0-12.0
				总蛋白	61.9	g/L	65-84
4	温承霖	男	6岁	ß2-微球蛋白	1.48	mg/L	1.00-2.30	肺炎支原体 Mycoplasma pneumoniae	23559	>1.0x10^6	A
				C反应蛋白	13.5	mg/L	0--6	肺炎链球菌 Streptococcus pneumoniae	18882	>1.0x10^6	B
				γ-谷氨酰转肽酶	9	U/L	5-19	人偏肺病毒 Human metapneumovirus	22099	>1.0x10^6	A
				白蛋白	46.8	g/L	39-54	鼻病毒B型 Rhinovirus B	1819	2.6x10^5	A
				白细胞	7.50	10^9/L	4.6-11.9
				丙氨酸氨基转移酶	9	U/L	7-30
				超敏C反应蛋白	>6.0	mg/L	0--6
				胆碱酯酶	8393	U/L	5320-12920
				淀粉酶	31	U/L	35-135
				甘胆酸	1.77	mg/L	0.00-2.70
				红细胞	4.61	10^12/L	4.3-5.7
				肌酐	40	umol/L	27-66
				碱性磷酸酶	200	U/L	143-406
				尿素	3.50	mmol/L	2.70-7.00
				尿酸	195.0	umol/L	202.3-416.5
				前白蛋白	110	mg/L	200-430
				天冬氨酸氨基转移酶	19	U/L	14-44
				血红蛋白	131.00	g/L	121-158
				血小板	128	10^9/L	177-446
				直接胆红素	1.4	umol/L	≤8.0
				总胆红素	4.7	umol/L	≤26.0
				总胆汁酸	5.9	umol/L	0.0-12.0
				总蛋白	69.2	g/L	65-84
5	何思霖	女	6岁	ß2-微球蛋白	1.44	mg/L	1.00-2.30	肺炎支原体 Mycoplasma pneumoniae	38216	>1.0x10^6	A
				C反应蛋白	<0.2	mg/L	0--6	百日咳鲍特菌 Bordetela pertussis	25055	>1.0x10^6	A
				γ-谷氨酰转肽酶	12	U/L	5-19	人呼吸道病毒1型（人副流感病毒1型） Human respirovirus 1	55	<1.0x10^3	A
				白蛋白	47.2	g/L	39-54
				白细胞	11.13	10^9/L	4.6-11.9
				丙氨酸氨基转移酶	10	U/L	7-30
				超敏C反应蛋白	<0.2	mg/L	0--6
				胆碱酯酶	12747	U/L	5320-12920
				淀粉酶	77	U/L	35-135
				甘胆酸	3.40	mg/L	0.00-2.70
				红细胞	4.47	10^12/L	4.3-5.7
				肌酐	43	umol/L	27-66
				碱性磷酸酶	243	U/L	143-406
				尿素	3.20	mmol/L	2.50-6.50
				尿酸	289.0	umol/L	142.8-339.2
				前白蛋白	170	mg/L	180-350
				天冬氨酸氨基转移酶	24	U/L	14-44
				血红蛋白	125.00	g/L	121-158
				血小板	255	10^9/L	177-446
				直接胆红素	2.5	umol/L	≤8.0
				总胆红素	4.4	umol/L	≤21.0
				总胆汁酸	8.2	umol/L	0.0-12.0
				总蛋白	70.4	g/L	65-84
6	谢依笑	女	6岁	ß2-微球蛋白	1.18	mg/L	1.00-2.30	肺炎支原体 Mycoplasma pneumoniae	38	<1.0x10^3	A
				C反应蛋白	11.2	mg/L	0--6	肺炎克雷伯菌 Klebsiela pneumoniae	39	<1.0x10^3	B
				γ-谷氨酰转肽酶	8	U/L	5-19
				白蛋白	43.0	g/L	39-54
				白细胞	21.96	10^9/L	4.6-11.9
				丙氨酸氨基转移酶	8	U/L	7-30
				超敏C反应蛋白	>6.0	mg/L	0--6
				胆碱酯酶	6414	U/L	5320-12920
				淀粉酶	30	U/L	35-135
				甘胆酸	1.83	mg/L	0.00-2.70
				红细胞	4.61	10^12/L	4.3-5.7
				肌酐	33	umol/L	27-66
				碱性磷酸酶	181	U/L	143-406
				尿素	3.00	mmol/L	2.50-6.50
				尿酸	227.0	umol/L	142.8-339.2
				前白蛋白	130	mg/L	180-350
				天冬氨酸氨基转移酶	19	U/L	14-44
				血红蛋白	122.00	g/L	121-158
				血小板	348	10^9/L	177-446
				直接胆红素	4.3	umol/L	≤8.0
				总胆红素	10.8	umol/L	≤21.0
				总胆汁酸	2.5	umol/L	0.0-12.0
				总蛋白	71.0	g/L	65-84
7	茆忠浩	男	4岁10月	ß2-微球蛋白	3.66	mg/L	1.00-2.30	甲型流感病毒H3N2 Influenza A virus H3N2	76598	>1.0x10^6	A
				C反应蛋白	<6.0	mg/L	0--6	人偏肺病毒 Human metapneumovirus	7933	7.6x10^5	A
				γ-谷氨酰转肽酶	11	U/L	5-19
				白蛋白	42.0	g/L	39-54
				白细胞	4.87	10^9/L	4.9-12.7
				丙氨酸氨基转移酶	26	U/L	7-30
				超敏C反应蛋白	0.3	mg/L	0--6
				胆碱酯酶	6695	U/L	5320-12920
				淀粉酶	74	U/L	35-135
				甘胆酸	2.02	mg/L	0.00-2.70
				红细胞	4.37	10^12/L	4.1-5.5
				肌酐	40	umol/L	19-44
				碱性磷酸酶	223	U/L	143-406
				尿素	4.20	mmol/L	2.70-7.00
				尿酸	319.0	umol/L	202.3-416.5
				前白蛋白	150	mg/L	200-430
				天冬氨酸氨基转移酶	55	U/L	14-44
				血红蛋白	118.00	g/L	115-150
				血小板	285	10^9/L	187-475
				直接胆红素	2.6	umol/L	≤8.0
				总胆红素	6.6	umol/L	≤26.0
				总胆汁酸	3.8	umol/L	0.0-12.0
				总蛋白	65.4	g/L	61-79
8	刘一凡	女	1岁4月	ß2-微球蛋白	2.58	mg/L	1.00-2.30	肺炎支原体 Mycoplasma pneumoniae	3431	1.4x10^5	A
				C反应蛋白	<6.0	mg/L	0--6	人博卡病毒1型 Human bocavirus 1	45373	>1.0x10^6	A
				γ-谷氨酰转肽酶	9	U/L	5-19	鼻病毒C型 Rhinovirus C	23723	>1.0x10^6	A
				白蛋白	46.6	g/L	39-54	人呼吸道病毒1型（人副流感病毒1型） Human respirovirus 1	774	>1.0x10^6	A
				白细胞	7.85	10^9/L	5.5-13.6
				丙氨酸氨基转移酶	15	U/L	8-42
				超敏C反应蛋白	3.8	mg/L	0--6
				胆碱酯酶	7956	U/L	5320-12920
				淀粉酶	34	U/L	35-135
				甘胆酸	2.35	mg/L	0.00-2.70
				红细胞	4.85	10^12/L	4.1-5.5
				肌酐	30	umol/L	13-33
				碱性磷酸酶	245	U/L	128-432
				尿素	4.40	mmol/L	2.30-6.70
				尿酸	264.0	umol/L	142.8-339.2
				前白蛋白	220	mg/L	180-350
				天冬氨酸氨基转移酶	32	U/L	22-59
				血红蛋白	124.00	g/L	104-143
				血小板	200	10^9/L	191-516
				直接胆红素	2.5	umol/L	≤8.0
				总胆红素	6.7	umol/L	≤21.0
				总胆汁酸	6.6	umol/L	0.0-12.0
				总蛋白	68.3	g/L	58-76
9	杨益	男	7岁	ß2-微球蛋白	2.51	mg/L	1.00-2.30	肺炎支原体 Mycoplasma pneumoniae	40769	>1.0x10^6	A
				C反应蛋白	21.0	mg/L	0--6	化脓链球菌 Streptococcus pyogenes	32	<1.0x10^3	A
				γ-谷氨酰转肽酶	10	U/L	5-19	人腺病毒3型 Human adenovirus B3	100	2.6x10^4	A
				白蛋白	40.6	g/L	39-54
				白细胞	15.03	10^9/L	4.6-11.9
				丙氨酸氨基转移酶	12	U/L	7-30
				超敏C反应蛋白	>6.0	mg/L	0--6
				胆碱酯酶	6470	U/L	5320-12920
				淀粉酶	37	U/L	35-135
				甘胆酸	2.40	mg/L	0.00-2.70
				红细胞	4.59	10^12/L	4.3-5.7
				肌酐	48	umol/L	27-66
				碱性磷酸酶	204	U/L	143-406
				尿素	4.20	mmol/L	2.70-7.00
				尿酸	190.0	umol/L	202.3-416.5
				前白蛋白	80	mg/L	200-430
				天冬氨酸氨基转移酶	25	U/L	14-44
				血红蛋白	129.00	g/L	121-158
				血小板	308	10^9/L	177-446
				直接胆红素	2.0	umol/L	≤8.0
				总胆红素	3.5	umol/L	≤26.0
				总胆汁酸	6.6	umol/L	0.0-12.0
				总蛋白	66.9	g/L	65-84
10	喻亚轩	男	1月28天	ß2-微球蛋白	4.68	mg/L	1.00-2.30	肺炎克雷伯菌 Klebsiela pneumoniae	88	6.5x10^5	B
				C反应蛋白	<6.0	mg/L	0--6	人呼吸道合胞病毒B型 Human respiratory syncytial virus B	82253	>1.0x10^6	A
				γ-谷氨酰转肽酶	44	U/L	9-150
				白蛋白	38.2	g/L	35-50
				白细胞	8.33	10^9/L	5.6-14.5
				丙氨酸氨基转移酶	19	U/L	8-71
				超敏C反应蛋白	0.4	mg/L	0--6
				胆碱酯酶	8424	U/L	5320-12920
				淀粉酶	7	U/L	35-135
				甘胆酸	1.94	mg/L	0.00-2.70
				红细胞	3.66	10^12/L	3.5-5.6
				肌酐	23	umol/L	13-33
				碱性磷酸酶	381	U/L	98-532
				尿素	1.20	mmol/L	0.80-5.30
				尿酸	216.0	umol/L	202.3-416.5
				前白蛋白	90	mg/L	200-430
				天冬氨酸氨基转移酶	44	U/L	21-80
				血红蛋白	111.00	g/L	99-196
				血小板	181	10^9/L	203-653
				直接胆红素	3.1	umol/L	≤8.0
				总胆红素	11.0	umol/L	≤26.0
				总胆汁酸	5.0	umol/L	0.0-12.0
				总蛋白	53.0	g/L	49-71
11	徐华真	女	9岁	ß2-微球蛋白	1.98	mg/L	1.00-2.30	肺炎支原体 Mycoplasma pneumoniae	42076	>1.0x10^6	A
				C反应蛋白	16.0	mg/L	0--6	鼻病毒A型 Rhinovirus A	9538	>1.0x10^6	A
				γ-谷氨酰转肽酶	12	U/L	5-19
				白蛋白	39.8	g/L	39-54
				白细胞	7.39	10^9/L	4.6-11.9
				丙氨酸氨基转移酶	9	U/L	7-30
				超敏C反应蛋白	>6.0	mg/L	0--6
				胆碱酯酶	6372	U/L	5320-12920
				淀粉酶	96	U/L	35-135
				甘胆酸	2.30	mg/L	0.00-2.70
				红细胞	4.14	10^12/L	4.3-5.7
				肌酐	49	umol/L	27-66
				碱性磷酸酶	162	U/L	146-500
				尿素	2.30	mmol/L	2.50-6.50
				尿酸	176.0	umol/L	142.8-339.2
				前白蛋白	140	mg/L	180-350
				天冬氨酸氨基转移酶	24	U/L	14-44
				血红蛋白	116.00	g/L	121-158
				血小板	293	10^9/L	177-446
				直接胆红素	2.9	umol/L	≤8.0
				总胆红素	6.2	umol/L	≤21.0
				总胆汁酸	7.4	umol/L	0.0-12.0
				总蛋白	70.3	g/L	65-84
12	单梓翔	男	10岁	ß2-微球蛋白	3.29	mg/L	1.00-2.30	甲型流感病毒H3N2 Influenza A virus H3N2	62016	>1.0x10^6	A
				C反应蛋白	<6.0	mg/L	0--6
				γ-谷氨酰转肽酶	11	U/L	5-19
				白蛋白	42.6	g/L	39-54
				白细胞	8.62	10^9/L	4.6-11.9
				丙氨酸氨基转移酶	9	U/L	7-30
				超敏C反应蛋白	0.2	mg/L	0--6
				胆碱酯酶	6962	U/L	5320-12920
				淀粉酶	42	U/L	35-135
				甘胆酸	1.70	mg/L	0.00-2.70
				红细胞	4.60	10^12/L	4.3-5.7
				肌酐	55	umol/L	27-66
				碱性磷酸酶	152	U/L	146-500
				尿素	2.90	mmol/L	2.70-7.00
				尿酸	192.0	umol/L	202.3-416.5
				前白蛋白	130	mg/L	200-430
				天冬氨酸氨基转移酶	23	U/L	14-44
				血红蛋白	123.00	g/L	121-158
				血小板	425	10^9/L	177-446
				直接胆红素	2.3	umol/L	≤8.0
				总胆红素	4.9	umol/L	≤26.0
				总胆汁酸	3.7	umol/L	0.0-12.0
				总蛋白	69.3	g/L	65-84
13	朱妍帆	女	4岁7月	ß2-微球蛋白	3.25	mg/L	1.00-2.30	人腺病毒3型 Human adenovirus B3	74974	>1.0x10^6	A
				C反应蛋白	48.7	mg/L	0--6
				γ-谷氨酰转肽酶	11	U/L	5-19
				白蛋白	44.3	g/L	39-54
				白细胞	16.04	10^9/L	4.9-12.7
				丙氨酸氨基转移酶	6	U/L	7-30
				超敏C反应蛋白	>6.0	mg/L	0--6
				胆碱酯酶	6402	U/L	5320-12920
				淀粉酶	31	U/L	35-135
				甘胆酸	2.40	mg/L	0.00-2.70
				红细胞	4.77	10^12/L	4.1-5.5
				肌酐	32	umol/L	19-44
				碱性磷酸酶	164	U/L	143-406
				尿素	3.10	mmol/L	2.50-6.50
				尿酸	205.0	umol/L	142.8-339.2
				前白蛋白	90	mg/L	180-350
				天冬氨酸氨基转移酶	26	U/L	14-44
				血红蛋白	133.00	g/L	115-150
				血小板	184	10^9/L	187-475
				直接胆红素	1.7	umol/L	≤8.0
				总胆红素	3.4	umol/L	≤21.0
				总胆汁酸	9.8	umol/L	0.0-12.0
				总蛋白	71.2	g/L	61-79
14	魏诗璇	女	8岁	ß2-微球蛋白	0.94	mg/L	1.00-2.30	肺炎支原体 Mycoplasma pneumoniae	30196	>1.0x10^6	A
				C反应蛋白	<6.0	mg/L	0--6
				γ-谷氨酰转肽酶	12	U/L	5-19
				白蛋白	45.9	g/L	39-54
				白细胞	10.40	10^9/L	4.6-11.9
				丙氨酸氨基转移酶	45	U/L	7-30
				超敏C反应蛋白	2.3	mg/L	0--6
				胆碱酯酶	7071	U/L	5320-12920
				淀粉酶	31	U/L	35-135
				甘胆酸	1.63	mg/L	0.00-2.70
				红细胞	5.06	10^12/L	4.3-5.7
				肌酐	32	umol/L	27-66
				碱性磷酸酶	199	U/L	143-406
				尿素	2.70	mmol/L	2.50-6.50
				尿酸	184.0	umol/L	142.8-339.2
				前白蛋白	170	mg/L	180-350
				天冬氨酸氨基转移酶	19	U/L	14-44
				血红蛋白	138.00	g/L	121-158
				血小板	276	10^9/L	177-446
				直接胆红素	1.6	umol/L	≤8.0
				总胆红素	3.4	umol/L	≤21.0
				总胆汁酸	0.9	umol/L	0.0-12.0
				总蛋白	70.8	g/L	65-84
15	吴泽勋	男	3岁11月	ß2-微球蛋白	2.99	mg/L	1.00-2.30	金黄色葡萄球菌 Staphylococcus aureus	267	4.4x10^3	B
				C反应蛋白	34.6	mg/L	0--6	人腺病毒3型 Human adenovirus B3	81759	>1.0x10^6	A
				γ-谷氨酰转肽酶	11	U/L	5-19	巨细胞病毒(CMV) Cytomegalo Virus	7	<1.0x10^3	B
				白蛋白	42.0	g/L	39-54
				白细胞	15.09	10^9/L	4.9-12.7
				丙氨酸氨基转移酶	9	U/L	7-30
				超敏C反应蛋白	>6.0	mg/L	0--6
				胆碱酯酶	6885	U/L	5320-12920
				淀粉酶	45	U/L	35-135
				甘胆酸	2.12	mg/L	0.00-2.70
				红细胞	4.21	10^12/L	4.1-5.5
				肌酐	33	umol/L	19-44
				碱性磷酸酶	108	U/L	143-406
				尿素	3.00	mmol/L	2.70-7.00
				尿酸	208.0	umol/L	202.3-416.5
				前白蛋白	110	mg/L	200-430
				天冬氨酸氨基转移酶	28	U/L	14-44
				血红蛋白	122.00	g/L	115-150
				血小板	195	10^9/L	187-475
				直接胆红素	1.8	umol/L	≤8.0
				总胆红素	4.3	umol/L	≤26.0
				总胆汁酸	8.6	umol/L	0.0-12.0
				总蛋白	66.2	g/L	61-79
16	徐紫涵	女	11岁	ß2-微球蛋白	2.14	mg/L	1.00-2.30	肺炎支原体 Mycoplasma pneumoniae	55409	>1.0x10^6	A
				C反应蛋白	26.3	mg/L	0--6
				γ-谷氨酰转肽酶	12	U/L	5-19
				白蛋白	37.6	g/L	39-54
				白细胞	8.75	10^9/L	4.6-11.9
				丙氨酸氨基转移酶	26	U/L	7-30
				超敏C反应蛋白	>6.0	mg/L	0--6
				胆碱酯酶	4795	U/L	5320-12920
				淀粉酶	35	U/L	35-135
				甘胆酸	1.63	mg/L	0.00-2.70
				红细胞	5.01	10^12/L	4.3-5.7
				肌酐	53	umol/L	27-66
				碱性磷酸酶	99	U/L	146-500
				尿素	2.70	mmol/L	2.50-6.50
				尿酸	198.0	umol/L	142.8-339.2
				前白蛋白	80	mg/L	180-350
				天冬氨酸氨基转移酶	53	U/L	14-44
				血红蛋白	139.00	g/L	121-158
				血小板	191	10^9/L	177-446
				直接胆红素	2.2	umol/L	≤8.0
				总胆红素	5.0	umol/L	≤21.0
				总胆汁酸	4.5	umol/L	0.0-12.0
				总蛋白	68.6	g/L	65-84
17	侍靖宸	男	7岁	ß2-微球蛋白	2.87	mg/L	1.00-2.30	肺炎支原体 Mycoplasma pneumoniae	62141	>1.0x10^6	A
				C反应蛋白	10.6	mg/L	0--6	卡他莫拉菌 Moraxela catarrhalis	231	1.3x10^5	B
				γ-谷氨酰转肽酶	14	U/L	5-19
				白蛋白	48.2	g/L	39-54
				白细胞	9.74	10^9/L	4.6-11.9
				丙氨酸氨基转移酶	56	U/L	7-30
				超敏C反应蛋白	>6.0	mg/L	0--6
				胆碱酯酶	9439	U/L	5320-12920
				淀粉酶	76	U/L	35-135
				甘胆酸	1.85	mg/L	0.00-2.70
				红细胞	4.80	10^12/L	4.3-5.7
				肌酐	45	umol/L	27-66
				碱性磷酸酶	231	U/L	143-406
				尿素	3.60	mmol/L	2.70-7.00
				尿酸	379.0	umol/L	202.3-416.5
				前白蛋白	140	mg/L	200-430
				天冬氨酸氨基转移酶	51	U/L	14-44
				血红蛋白	134.00	g/L	121-158
				血小板	185	10^9/L	177-446
				直接胆红素	2.4	umol/L	≤8.0
				总胆红素	5.8	umol/L	≤26.0
				总胆汁酸	1.4	umol/L	0.0-12.0
				总蛋白	76.5	g/L	65-84
18	管颖	女	13岁	ß2-微球蛋白	0.74	mg/L	1.00-2.30	肺炎支原体 Mycoplasma pneumoniae	250	1.1x10^4	A
				C反应蛋白	<6.0	mg/L	0--6	人腺病毒1型 Human adenovirus 1	488	7.1x10^5	A
				γ-谷氨酰转肽酶	9	U/L	6-26	人冠状病毒229E Human coronavirus 229E	83	3.9x10^3	A
				白蛋白	46.4	g/L	42-56
				白细胞	14.59	10^9/L	4.6-11.3
				丙氨酸氨基转移酶	9	U/L	6-29
				超敏C反应蛋白	0.3	mg/L	0--6
				胆碱酯酶	8911	U/L	5320-12920
				淀粉酶	63	U/L	35-135
				甘胆酸	2.06	mg/L	0.00-2.70
				红细胞	5.65	10^12/L	4.1-5.7
				肌酐	56	umol/L	33-75
				碱性磷酸酶	182	U/L	81-454
				尿素	6.50	mmol/L	2.50-6.50
				尿酸	294.0	umol/L	142.8-339.2
				前白蛋白	320	mg/L	180-350
				天冬氨酸氨基转移酶	17	U/L	10-31
				血红蛋白	137.00	g/L	114-159
				血小板	341	10^9/L	148-399
				直接胆红素	0.9	umol/L	≤8.0
				总胆红素	2.5	umol/L	≤21.0
				总胆汁酸	1.5	umol/L	0.0-12.0
				总蛋白	73.6	g/L	68-88
19	侍译航	男	5岁8月	ß2-微球蛋白	2.41	mg/L	1.00-2.30	流感嗜血杆菌 Haemophilus influenzae	497	1.2x10^5	B
				C反应蛋白	20.3	mg/L	0--6	人腺病毒3型 Human adenovirus B3	88475	>1.0x10^6	A
				γ-谷氨酰转肽酶	14	U/L	5-19
				白蛋白	42.5	g/L	39-54
				白细胞	9.78	10^9/L	4.9-12.7
				丙氨酸氨基转移酶	6	U/L	7-30
				超敏C反应蛋白	>6.0	mg/L	0--6
				胆碱酯酶	7044	U/L	5320-12920
				淀粉酶	38	U/L	35-135
				甘胆酸	1.93	mg/L	0.00-2.70
				红细胞	4.48	10^12/L	4.1-5.5
				肌酐	29	umol/L	19-44
				碱性磷酸酶	148	U/L	143-406
				尿素	3.20	mmol/L	2.70-7.00
				尿酸	228.0	umol/L	202.3-416.5
				前白蛋白	90	mg/L	200-430
				天冬氨酸氨基转移酶	22	U/L	14-44
				血红蛋白	118.00	g/L	115-150
				血小板	200	10^9/L	187-475
				直接胆红素	2.6	umol/L	≤8.0
				总胆红素	4.7	umol/L	≤26.0
				总胆汁酸	3.6	umol/L	0.0-12.0
				总蛋白	71.6	g/L	61-79
20	顾浩然	男	6岁	ß2-微球蛋白	2.44	mg/L	1.00-2.30	肺炎支原体 Mycoplasma pneumoniae	1180	2.0x10^5	A
				C反应蛋白	<6.0	mg/L	0--6	肺炎链球菌 Streptococcus pneumoniae	34998	>1.0x10^6	B
				γ-谷氨酰转肽酶	13	U/L	5-19	金黄色葡萄球菌 Staphylococcus aureus	599	1.5x10^4	B
				白蛋白	38.0	g/L	39-54	甲型流感病毒H3N2 Influenza A virus H3N2	45273	>1.0x10^6	A
				白细胞	4.74	10^9/L	4.6-11.9
				丙氨酸氨基转移酶	17	U/L	7-30
				超敏C反应蛋白	2.6	mg/L	0--6
				胆碱酯酶	7574	U/L	5320-12920
				淀粉酶	41	U/L	35-135
				甘胆酸	2.33	mg/L	0.00-2.70
				红细胞	4.58	10^12/L	4.3-5.7
				肌酐	40	umol/L	27-66
				碱性磷酸酶	135	U/L	143-406
				尿素	1.40	mmol/L	2.70-7.00
				尿酸	220.0	umol/L	202.3-416.5
				前白蛋白	110	mg/L	200-430
				天冬氨酸氨基转移酶	52	U/L	14-44
				血红蛋白	128.00	g/L	121-158
				血小板	155	10^9/L	177-446
				直接胆红素	1.2	umol/L	≤8.0
				总胆红素	4.1	umol/L	≤26.0
				总胆汁酸	4.1	umol/L	0.0-12.0
				总蛋白	57.5	g/L	65-84
21	陆奕辰	女	7岁	ß2-微球蛋白	2.31	mg/L	1.00-2.30	金黄色葡萄球菌 Staphylococcus aureus	930	2.5x10^4	B
				C反应蛋白	90.9	mg/L	0--6	卡他莫拉菌 Moraxela catarrhalis	89	1.2x10^5	B
				γ-谷氨酰转肽酶	10	U/L	5-19	人腺病毒3型 Human adenovirus B3	46810	>1.0x10^6	A
				白蛋白	44.2	g/L	39-54	鼻病毒A型 Rhinovirus A	1220	>1.0x10^6	A
				白细胞	10.59	10^9/L	4.6-11.9
				丙氨酸氨基转移酶	8	U/L	7-30
				超敏C反应蛋白	>6.0	mg/L	0--6
				胆碱酯酶	5150	U/L	5320-12920
				淀粉酶	19	U/L	35-135
				甘胆酸	2.08	mg/L	0.00-2.70
				红细胞	3.99	10^12/L	4.3-5.7
				肌酐	37	umol/L	27-66
				碱性磷酸酶	212	U/L	143-406
				尿素	3.30	mmol/L	2.50-6.50
				尿酸	433.0	umol/L	142.8-339.2
				前白蛋白	90	mg/L	180-350
				天冬氨酸氨基转移酶	28	U/L	14-44
				血红蛋白	120.00	g/L	121-158
				血小板	223	10^9/L	177-446
				直接胆红素	2.9	umol/L	≤8.0
				总胆红素	7.0	umol/L	≤21.0
				总胆汁酸	3.2	umol/L	0.0-12.0
				总蛋白	69.2	g/L	65-84
22	曹乐君	女	5岁10月	ß2-微球蛋白	3.14	mg/L	1.00-2.30	肺炎支原体 Mycoplasma pneumoniae	49460	>1.0x10^6	A
				C反应蛋白	7.3	mg/L	0--6	肺炎链球菌 Streptococcus pneumoniae	9956	>1.0x10^6	B
				γ-谷氨酰转肽酶	12	U/L	5-19
				白蛋白	47.4	g/L	39-54
				白细胞	7.08	10^9/L	4.9-12.7
				丙氨酸氨基转移酶	10	U/L	7-30
				超敏C反应蛋白	>6.0	mg/L	0--6
				胆碱酯酶	7002	U/L	5320-12920
				淀粉酶	56	U/L	35-135
				甘胆酸	2.16	mg/L	0.00-2.70
				红细胞	4.54	10^12/L	4.1-5.5
				肌酐	46	umol/L	19-44
				碱性磷酸酶	222	U/L	143-406
				尿素	2.70	mmol/L	2.50-6.50
				尿酸	227.0	umol/L	142.8-339.2
				前白蛋白	120	mg/L	180-350
				天冬氨酸氨基转移酶	26	U/L	14-44
				血红蛋白	122.00	g/L	115-150
				血小板	213	10^9/L	187-475
				直接胆红素	2.4	umol/L	≤8.0
				总胆红素	5.1	umol/L	≤21.0
				总胆汁酸	5.4	umol/L	0.0-12.0
				总蛋白	72.4	g/L	61-79
23	王宇轩	男	10月	ß2-微球蛋白	4.51	mg/L	1.00-2.30	肺炎链球菌 Streptococcus pneumoniae	60	<1.0x10^3	B
				C反应蛋白	<6.0	mg/L	0--6	人呼吸道病毒1型（人副流感病毒1型） Human respirovirus 1	84269	>1.0x10^6	A
				γ-谷氨酰转肽酶	31	U/L	6-31	巨细胞病毒(CMV) Cytomegalo Virus	766	7.1x10^4	B
				白蛋白	45.5	g/L	39-54	EB病毒(EBV) Epstein-Barr virus	189	1.4x10^4	C
				白细胞	12.53	10^9/L	5-14.2
				丙氨酸氨基转移酶	49	U/L	8-71
				超敏C反应蛋白	1.3	mg/L	0--6
				胆碱酯酶	8052	U/L	5320-12920
				淀粉酶	70	U/L	35-135
				甘胆酸	1.94	mg/L	0.00-2.70
				红细胞	4.93	10^12/L	4.1-5.5
				肌酐	23	umol/L	13-33
				碱性磷酸酶	168	U/L	106-420
				尿素	4.60	mmol/L	1.10-5.90
				尿酸	203.0	umol/L	202.3-416.5
				前白蛋白	180	mg/L	200-430
				天冬氨酸氨基转移酶	53	U/L	21-80
				血红蛋白	129.00	g/L	103-138
				血小板	405	10^9/L	172-601
				直接胆红素	2.0	umol/L	≤8.0
				总胆红素	4.3	umol/L	≤26.0
				总胆汁酸	2.9	umol/L	0.0-12.0
				总蛋白	70.8	g/L	55-75
24	张昊	男	12岁	ß2-微球蛋白	1.40	mg/L	1.00-2.30	金黄色葡萄球菌 Staphylococcus aureus	328	7.1x10^3	B
				C反应蛋白	<0.2	mg/L	0--6
				γ-谷氨酰转肽酶	16	U/L	5-19
				白蛋白	49.8	g/L	39-54
				白细胞	8.15	10^9/L	4.3-11.3
				丙氨酸氨基转移酶	24	U/L	7-30
				超敏C反应蛋白	<0.2	mg/L	0--6
				胆碱酯酶	9715	U/L	5320-12920
				淀粉酶	73	U/L	35-135
				甘胆酸	1.76	mg/L	0.00-2.70
				红细胞	4.39	10^12/L	1.2-5.7
				肌酐	46	umol/L	27-66
				碱性磷酸酶	208	U/L	160-610
				尿素	2.40	mmol/L	2.70-7.00
				尿酸	129.0	umol/L	202.3-416.5
				前白蛋白	230	mg/L	200-430
				天冬氨酸氨基转移酶	36	U/L	14-44
				血红蛋白	124.00	g/L	118-156
				血小板	321	10^9/L	150-407
				直接胆红素	2.7	umol/L	≤8.0
				总胆红素	6.5	umol/L	≤26.0
				总胆汁酸	3.0	umol/L	0.0-12.0
				总蛋白	76.4	g/L	65-84
25	潘乐潼	女	4岁5月	ß2-微球蛋白	2.32	mg/L	1.00-2.30	流感嗜血杆菌 Haemophilus influenzae	279	7.8x10^4	B
				C反应蛋白	21.0	mg/L	0--6	甲型流感病毒H3N2 Influenza A virus H3N2	88734	>1.0x10^6	A
				γ-谷氨酰转肽酶	11	U/L	5-19
				白蛋白	47.8	g/L	39-54
				白细胞	8.30	10^9/L	4.9-12.7
				丙氨酸氨基转移酶	10	U/L	7-30
				超敏C反应蛋白	>6.0	mg/L	0--6
				胆碱酯酶	7080	U/L	5320-12920
				淀粉酶	53	U/L	35-135
				甘胆酸	2.06	mg/L	0.00-2.70
				红细胞	4.16	10^12/L	4.1-5.5
				肌酐	36	umol/L	19-44
				碱性磷酸酶	229	U/L	143-406
				尿素	2.10	mmol/L	2.50-6.50
				尿酸	224.0	umol/L	142.8-339.2
				前白蛋白	110	mg/L	180-350
				天冬氨酸氨基转移酶	21	U/L	14-44
				血红蛋白	113.00	g/L	115-150
				血小板	318	10^9/L	187-475
				直接胆红素	3.6	umol/L	≤8.0
				总胆红素	7.4	umol/L	≤21.0
				总胆汁酸	8.9	umol/L	0.0-12.0
				总蛋白	72.3	g/L	61-79
26	姚隽一	男	1岁5月	ß2-微球蛋白	2.19	mg/L	1.00-2.30	细小脲原体 Ureaplasma parvum	2317	8.7x10^4	B
				C反应蛋白	9.1	mg/L	0--6	人博卡病毒1型 Human bocavirus 1	78048	>1.0x10^6	A
				γ-谷氨酰转肽酶	9	U/L	5-19	巨细胞病毒(CMV) Cytomegalo Virus	675	6.3x10^4	B
				白蛋白	51.8	g/L	39-54
				白细胞	4.81	10^9/L	5.5-13.6
				丙氨酸氨基转移酶	19	U/L	8-42
				超敏C反应蛋白	>6.0	mg/L	0--6
				胆碱酯酶	6599	U/L	5320-12920
				淀粉酶	52	U/L	35-135
				甘胆酸	1.48	mg/L	0.00-2.70
				红细胞	4.20	10^12/L	4.1-5.5
				肌酐	24	umol/L	13-33
				碱性磷酸酶	293	U/L	128-432
				尿素	2.70	mmol/L	2.30-6.70
				尿酸	252.0	umol/L	202.3-416.5
				前白蛋白	180	mg/L	200-430
				天冬氨酸氨基转移酶	37	U/L	22-59
				血红蛋白	115.00	g/L	104-143
				血小板	158	10^9/L	191-516
				直接胆红素	3.0	umol/L	≤8.0
				总胆红素	8.6	umol/L	≤26.0
				总胆汁酸	1.8	umol/L	0.0-12.0
				总蛋白	69.7	g/L	58-76
27	陆一然	男	3岁7月	ß2-微球蛋白	2.72	mg/L	1.00-2.30	肺炎链球菌 Streptococcus pneumoniae	17777	>1.0x10^6	B
				C反应蛋白	11.2	mg/L	0--6	卡他莫拉菌 Moraxela catarrhalis	2823	6.8x10^5	B
				γ-谷氨酰转肽酶	7	U/L	5-19	鲍曼不动杆菌 Acinetobacter baumann i	110	2.6x10^4	C
				白蛋白	44.8	g/L	39-54	人偏肺病毒 Human metapneumovirus	42066	>1.0x10^6	A
				白细胞	6.71	10^9/L	4.9-12.7
				丙氨酸氨基转移酶	12	U/L	7-30
				超敏C反应蛋白	>6.0	mg/L	0--6
				胆碱酯酶	7527	U/L	5320-12920
				淀粉酶	36	U/L	35-135
				甘胆酸	2.49	mg/L	0.00-2.70
				红细胞	4.54	10^12/L	4.1-5.5
				肌酐	34	umol/L	19-44
				碱性磷酸酶	161	U/L	143-406
				尿素	3.20	mmol/L	2.70-7.00
				尿酸	302.0	umol/L	202.3-416.5
				前白蛋白	100	mg/L	200-430
				天冬氨酸氨基转移酶	51	U/L	14-44
				血红蛋白	128.00	g/L	115-150
				血小板	169	10^9/L	187-475
				直接胆红素	2.6	umol/L	≤8.0
				总胆红素	4.5	umol/L	≤26.0
				总胆汁酸	7.7	umol/L	0.0-12.0
				总蛋白	67.0	g/L	61-79
28	朱明赫	男	2岁7月	ß2-微球蛋白	1.74	mg/L	1.00-2.30	肺炎支原体 Mycoplasma pneumoniae	4592	3.5x10^5	A
				C反应蛋白	22.5	mg/L	0--6	卡他莫拉菌 Moraxela catarrhalis	5592	>1.0x10^6	B
				γ-谷氨酰转肽酶	11	U/L	5-19	甲型流感病毒 Influenza A virus	661	2.2x10^5	A
				白蛋白	43.1	g/L	39-54
				白细胞	7.23	10^9/L	4.9-12.7
				丙氨酸氨基转移酶	7	U/L	7-30
				超敏C反应蛋白	>6.0	mg/L	0--6
				胆碱酯酶	7866	U/L	5320-12920
				淀粉酶	32	U/L	35-135
				甘胆酸	1.65	mg/L	0.00-2.70
				红细胞	3.77	10^12/L	4.1-5.5
				肌酐	30	umol/L	19-44
				碱性磷酸酶	116	U/L	143-406
				尿素	3.50	mmol/L	2.70-7.00
				尿酸	176.0	umol/L	202.3-416.5
				前白蛋白	130	mg/L	200-430
				天冬氨酸氨基转移酶	25	U/L	14-44
				血红蛋白	104.00	g/L	115-150
				血小板	263	10^9/L	187-475
				直接胆红素	1.2	umol/L	≤8.0
				总胆红素	3.4	umol/L	≤26.0
				总胆汁酸	2.7	umol/L	0.0-12.0
				总蛋白	63.5	g/L	61-79
29	蔡梦瑶	女	4岁9月	ß2-微球蛋白	2.19	mg/L	1.00-2.30	流感嗜血杆菌 Haemophilus influenzae	3592	>1.0x10^6	B
				C反应蛋白	16.3	mg/L	0--6	人腺病毒3型 Human adenovirus B3	71653	>1.0x10^6	A
				γ-谷氨酰转肽酶	9	U/L	5-19	鼻病毒A型 Rhinovirus A	10098	>1.0x10^6	A
				白蛋白	42.9	g/L	39-54
				白细胞	8.90	10^9/L	4.9-12.7
				丙氨酸氨基转移酶	12	U/L	7-30
				超敏C反应蛋白	>6.0	mg/L	0--6
				胆碱酯酶	6774	U/L	5320-12920
				淀粉酶	78	U/L	35-135
				甘胆酸	1.59	mg/L	0.00-2.70
				红细胞	4.04	10^12/L	4.1-5.5
				肌酐	34	umol/L	19-44
				碱性磷酸酶	140	U/L	143-406
				尿素	1.80	mmol/L	2.50-6.50
				尿酸	253.0	umol/L	142.8-339.2
				前白蛋白	160	mg/L	180-350
				天冬氨酸氨基转移酶	24	U/L	14-44
				血红蛋白	122.00	g/L	115-150
				血小板	198	10^9/L	187-475
				直接胆红素	2.3	umol/L	≤8.0
				总胆红素	5.6	umol/L	≤21.0
				总胆汁酸	3.2	umol/L	0.0-12.0
				总蛋白	66.1	g/L	61-79
30	袁枫博	男	9岁	ß2-微球蛋白	1.62	mg/L	1.00-2.30	肺炎支原体 Mycoplasma pneumoniae	30141	>1.0x10^6	A
				C反应蛋白	23.7	mg/L	0--6
				γ-谷氨酰转肽酶	30	U/L	5-19
				白蛋白	46.4	g/L	39-54
				白细胞	10.20	10^9/L	4.6-11.9
				丙氨酸氨基转移酶	89	U/L	7-30
				超敏C反应蛋白	>6.0	mg/L	0--6
				胆碱酯酶	9331	U/L	5320-12920
				淀粉酶	44	U/L	35-135
				甘胆酸	2.03	mg/L	0.00-2.70
				红细胞	5.45	10^12/L	4.3-5.7
				肌酐	38	umol/L	27-66
				碱性磷酸酶	220	U/L	146-500
				尿素	2.60	mmol/L	2.70-7.00
				尿酸	353.0	umol/L	202.3-416.5
				前白蛋白	130	mg/L	200-430
				天冬氨酸氨基转移酶	58	U/L	14-44
				血红蛋白	146.00	g/L	121-158
				血小板	250	10^9/L	177-446
				直接胆红素	3.0	umol/L	≤8.0
				总胆红素	6.3	umol/L	≤26.0
				总胆汁酸	3.0	umol/L	0.0-12.0
				总蛋白	73.5	g/L	65-84
31	张子佑	男	4岁8月	ß2-微球蛋白	1.75	mg/L	1.00-2.30	流感嗜血杆菌 Haemophilus influenzae	1097	5.6x10^5	B
				C反应蛋白	<6.0	mg/L	0--6	人腺病毒C组 Human mastadenovirus C	75049	>1.0x10^6	A
				γ-谷氨酰转肽酶	10	U/L	5-19	鼻病毒C型 Rhinovirus C	10008	>1.0x10^6	A
				白蛋白	44.9	g/L	39-54	人偏肺病毒 Human metapneumovirus	622	4.2x10^5	A
				白细胞	10.30	10^9/L	4.9-12.7	丙型流感病毒 Influenza C virus	450	2.0x10^5	A
				丙氨酸氨基转移酶	14	U/L	7-30
				超敏C反应蛋白	1.1	mg/L	0--6
				胆碱酯酶	9352	U/L	5320-12920
				淀粉酶	59	U/L	35-135
				甘胆酸	2.98	mg/L	0.00-2.70
				红细胞	5.24	10^12/L	4.1-5.5
				肌酐	33	umol/L	19-44
				碱性磷酸酶	190	U/L	143-406
				尿素	4.00	mmol/L	2.70-7.00
				尿酸	235.0	umol/L	202.3-416.5
				前白蛋白	180	mg/L	200-430
				天冬氨酸氨基转移酶	26	U/L	14-44
				血红蛋白	136.00	g/L	115-150
				血小板	275	10^9/L	187-475
				直接胆红素	2.6	umol/L	≤8.0
				总胆红素	5.9	umol/L	≤26.0
				总胆汁酸	6.2	umol/L	0.0-12.0
				总蛋白	69.8	g/L	61-79
32	王惜妤	女	5岁5月	ß2-微球蛋白	2.87	mg/L	1.00-2.30	人腺病毒3型 Human adenovirus B3	82293	>1.0x10^6	A
				C反应蛋白	14.2	mg/L	0--6
				γ-谷氨酰转肽酶	11	U/L	5-19
				白蛋白	47.0	g/L	39-54
				白细胞	8.27	10^9/L	4.9-12.7
				丙氨酸氨基转移酶	6	U/L	7-30
				超敏C反应蛋白	>6.0	mg/L	0--6
				胆碱酯酶	8682	U/L	5320-12920
				淀粉酶	61	U/L	35-135
				甘胆酸	2.02	mg/L	0.00-2.70
				红细胞	4.22	10^12/L	4.1-5.5
				肌酐	40	umol/L	19-44
				碱性磷酸酶	167	U/L	143-406
				尿素	3.60	mmol/L	2.50-6.50
				尿酸	220.0	umol/L	142.8-339.2
				前白蛋白	130	mg/L	180-350
				天冬氨酸氨基转移酶	24	U/L	14-44
				血红蛋白	110.00	g/L	115-150
				血小板	271	10^9/L	187-475
				直接胆红素	1.2	umol/L	≤8.0
				总胆红素	2.1	umol/L	≤21.0
				总胆汁酸	4.5	umol/L	0.0-12.0
				总蛋白	70.6	g/L	61-79
33	陈思涵	女	6岁	ß2-微球蛋白	2.40	mg/L	1.00-2.30	肺炎支原体 Mycoplasma pneumoniae	7930	3.3x10^5	A
				C反应蛋白	<6.0	mg/L	0--6	鼻病毒 Rhinovirus	46361	>1.0x10^6	A
				γ-谷氨酰转肽酶	15	U/L	6-26
				白蛋白	45.0	g/L	42-56
				白细胞	12.99	10^9/L	4.6-11.9
				丙氨酸氨基转移酶	7	U/L	6-29
				超敏C反应蛋白	2.3	mg/L	0--6
				胆碱酯酶	5472	U/L	5320-12920
				淀粉酶	36	U/L	35-135
				甘胆酸	2.20	mg/L	0.00-2.70
				红细胞	4.43	10^12/L	4.3-5.7
				肌酐	51	umol/L	33-75
				碱性磷酸酶	105	U/L	81-454
				尿素	2.90	mmol/L	2.50-6.50
				尿酸	403.0	umol/L	142.8-339.2
				前白蛋白	190	mg/L	180-350
				天冬氨酸氨基转移酶	18	U/L	10-31
				血红蛋白	128.00	g/L	121-158
				血小板	375	10^9/L	177-446
				直接胆红素	6.6	umol/L	≤8.0
				总胆红素	11.4	umol/L	≤21.0
				总胆汁酸	4.1	umol/L	0.0-12.0
				总蛋白	72.8	g/L	68-88
34	顾雨薇	女	6岁	ß2-微球蛋白	2.36	mg/L	1.00-2.30	肺炎支原体 Mycoplasma pneumoniae	29761	>1.0x10^6	A
				C反应蛋白	23.9	mg/L	0--6	人腺病毒2型 Human adenovirus 2	1889	2.8x10^5	A
				γ-谷氨酰转肽酶	9	U/L	5-19
				白蛋白	45.4	g/L	39-54
				白细胞	6.81	10^9/L	4.6-11.9
				丙氨酸氨基转移酶	7	U/L	7-30
				超敏C反应蛋白	>6.0	mg/L	0--6
				胆碱酯酶	4980	U/L	5320-12920
				淀粉酶	55	U/L	35-135
				甘胆酸	2.11	mg/L	0.00-2.70
				红细胞	4.52	10^12/L	4.3-5.7
				肌酐	40	umol/L	27-66
				碱性磷酸酶	192	U/L	143-406
				尿素	5.50	mmol/L	2.50-6.50
				尿酸	129.0	umol/L	142.8-339.2
				前白蛋白	110	mg/L	180-350
				天冬氨酸氨基转移酶	25	U/L	14-44
				血红蛋白	128.00	g/L	121-158
				血小板	262	10^9/L	177-446
				直接胆红素	1.5	umol/L	≤8.0
				总胆红素	3.9	umol/L	≤21.0
				总胆汁酸	6.3	umol/L	0.0-12.0
				总蛋白	65.1	g/L	65-84
35	裴梓成	男	4岁4月	ß2-微球蛋白	3.53	mg/L	1.00-2.30	流感嗜血杆菌 Haemophilus influenzae	688	1.5x10^5	B
				C反应蛋白	<6.0	mg/L	0--6	金黄色葡萄球菌 Staphylococcus aureus	389	4.8x10^3	B
				γ-谷氨酰转肽酶	7	U/L	5-19	甲型流感病毒H3N2 Influenza A virus H3N2	52980	>1.0x10^6	A
				白蛋白	46.6	g/L	39-54	柯萨奇病毒A6型 Coxsackievirus A6	21862	>1.0x10^6	A
				白细胞	6.28	10^9/L	4.9-12.7	人冠状病毒229E Human coronavirus 229E	13823	>1.0x10^6	A
				丙氨酸氨基转移酶	7	U/L	7-30
				超敏C反应蛋白	2.1	mg/L	0--6
				胆碱酯酶	9089	U/L	5320-12920
				淀粉酶	45	U/L	35-135
				甘胆酸	2.33	mg/L	0.00-2.70
				红细胞	4.48	10^12/L	4.1-5.5
				肌酐	33	umol/L	19-44
				碱性磷酸酶	161	U/L	143-406
				尿素	3.50	mmol/L	2.70-7.00
				尿酸	389.0	umol/L	202.3-416.5
				前白蛋白	150	mg/L	200-430
				天冬氨酸氨基转移酶	28	U/L	14-44
				血红蛋白	125.00	g/L	115-150
				血小板	243	10^9/L	187-475
				直接胆红素	2.2	umol/L	≤8.0
				总胆红素	3.3	umol/L	≤26.0
				总胆汁酸	7.1	umol/L	0.0-12.0
				总蛋白	67.2	g/L	61-79
36	束昕宸	男	1月20天	ß2-微球蛋白	3.87	mg/L	1.00-2.30	金黄色葡萄球菌 Staphylococcus aureus	3229	1.9x10^4	B
				C反应蛋白	<6.0	mg/L	0--6	鲍曼不动杆菌 Acinetobacter baumann i	1812	1.6x10^5	C
				γ-谷氨酰转肽酶	319	U/L	9-150	人呼吸道合胞病毒B型 Human respiratory syncytial virus B	80359	>1.0x10^6	A
				白蛋白	37.2	g/L	35-50
				白细胞	12.62	10^9/L	5.6-14.5
				丙氨酸氨基转移酶	29	U/L	8-71
				超敏C反应蛋白	0.6	mg/L	0--6
				胆碱酯酶	5822	U/L	5320-12920
				淀粉酶	7	U/L	35-135
				甘胆酸	56.86	mg/L	0.00-2.70
				红细胞	4.17	10^12/L	3.5-5.6
				肌酐	17	umol/L	13-33
				碱性磷酸酶	320	U/L	98-532
				尿素	2.00	mmol/L	0.80-5.30
				尿酸	165.0	umol/L	202.3-416.5
				前白蛋白	80	mg/L	200-430
				天冬氨酸氨基转移酶	33	U/L	21-80
				血红蛋白	128.00	g/L	99-196
				血小板	508	10^9/L	203-653
				直接胆红素	18.0	umol/L	≤8.0
				总胆红素	21.8	umol/L	≤26.0
				总胆汁酸	110.7	umol/L	0.0-12.0
				总蛋白	50.4	g/L	49-71
37	丁陈轩	男	11岁	ß2-微球蛋白	3.13	mg/L	1.00-2.30	肺炎链球菌 Streptococcus pneumoniae	36613	>1.0x10^6	B
				C反应蛋白	<6.0	mg/L	0--6	甲型流感病毒H3N2 Influenza A virus H3N2	39338	>1.0x10^6	A
				γ-谷氨酰转肽酶	33	U/L	5-19
				白蛋白	46.4	g/L	39-54
				白细胞	6.12	10^9/L	4.6-11.9
				丙氨酸氨基转移酶	19	U/L	7-30
				超敏C反应蛋白	0.8	mg/L	0--6
				胆碱酯酶	9667	U/L	5320-12920
				淀粉酶	46	U/L	35-135
				甘胆酸	2.41	mg/L	0.00-2.70
				红细胞	5.37	10^12/L	4.3-5.7
				肌酐	50	umol/L	27-66
				碱性磷酸酶	227	U/L	146-500
				尿素	4.20	mmol/L	2.70-7.00
				尿酸	369.0	umol/L	202.3-416.5
				前白蛋白	150	mg/L	200-430
				天冬氨酸氨基转移酶	30	U/L	14-44
				血红蛋白	140.00	g/L	121-158
				血小板	276	10^9/L	177-446
				直接胆红素	4.9	umol/L	≤8.0
				总胆红素	8.5	umol/L	≤26.0
				总胆汁酸	1.5	umol/L	0.0-12.0
				总蛋白	69.1	g/L	65-84
38	戴逸轩	男	1岁11月	ß2-微球蛋白	2.81	mg/L	1.00-2.30	肺炎链球菌 Streptococcus pneumoniae	25093	>1.0x10^6	B
				C反应蛋白	<0.2	mg/L	0--6	甲型流感病毒H3N2 Influenza A virus H3N2	63255	>1.0x10^6	A
				γ-谷氨酰转肽酶	9	U/L	5-19	巨细胞病毒(CMV) Cytomegalo Virus	33	<1.0x10^3	B
				白蛋白	45.2	g/L	39-54
				白细胞	6.88	10^9/L	5.5-13.6
				丙氨酸氨基转移酶	11	U/L	8-42
				超敏C反应蛋白	<0.2	mg/L	0--6
				胆碱酯酶	8474	U/L	5320-12920
				淀粉酶	125	U/L	35-135
				甘胆酸	2.24	mg/L	0.00-2.70
				红细胞	4.51	10^12/L	4.1-5.5
				肌酐	25	umol/L	13-33
				碱性磷酸酶	240	U/L	128-432
				尿素	4.70	mmol/L	2.30-6.70
				尿酸	299.0	umol/L	202.3-416.5
				前白蛋白	140	mg/L	200-430
				天冬氨酸氨基转移酶	36	U/L	22-59
				血红蛋白	108.00	g/L	104-143
				血小板	131	10^9/L	191-516
				直接胆红素	1.5	umol/L	≤8.0
				总胆红素	2.9	umol/L	≤26.0
				总胆汁酸	4.7	umol/L	0.0-12.0
				总蛋白	64.9	g/L	58-76
39	陈宇凡	男	4岁9月	ß2-微球蛋白	2.39	mg/L	1.00-2.30	肺炎支原体 Mycoplasma pneumoniae	45277	>1.0x10^6	A
				C反应蛋白	11.8	mg/L	0--6
				γ-谷氨酰转肽酶	10	U/L	5-19
				白蛋白	41.5	g/L	39-54
				白细胞	6.38	10^9/L	4.9-12.7
				丙氨酸氨基转移酶	10	U/L	7-30
				超敏C反应蛋白	>6.0	mg/L	0--6
				胆碱酯酶	6602	U/L	5320-12920
				淀粉酶	57	U/L	35-135
				甘胆酸	2.27	mg/L	0.00-2.70
				红细胞	4.41	10^12/L	4.1-5.5
				肌酐	31	umol/L	19-44
				碱性磷酸酶	106	U/L	143-406
				尿素	3.20	mmol/L	2.70-7.00
				尿酸	208.0	umol/L	202.3-416.5
				前白蛋白	70	mg/L	200-430
				天冬氨酸氨基转移酶	60	U/L	14-44
				血红蛋白	120.00	g/L	115-150
				血小板	219	10^9/L	187-475
				直接胆红素	1.5	umol/L	≤8.0
				总胆红素	5.0	umol/L	≤26.0
				总胆汁酸	19.4	umol/L	0.0-12.0
				总蛋白	65.2	g/L	61-79
40	朱逸	男	6岁	ß2-微球蛋白	3.79	mg/L	1.00-2.30	肺炎支原体 Mycoplasma pneumoniae	5557	2.9x10^5	A
				C反应蛋白	6.1	mg/L	0--6	甲型流感病毒H3N2 Influenza A virus H3N2	44648	>1.0x10^6	A
				γ-谷氨酰转肽酶	29	U/L	5-19
				白蛋白	53.4	g/L	39-54
				白细胞	4.98	10^9/L	4.6-11.9
				丙氨酸氨基转移酶	34	U/L	7-30
				超敏C反应蛋白	>6.0	mg/L	0--6
				胆碱酯酶	9458	U/L	5320-12920
				淀粉酶	53	U/L	35-135
				甘胆酸	2.05	mg/L	0.00-2.70
				红细胞	5.22	10^12/L	4.3-5.7
				肌酐	55	umol/L	27-66
				碱性磷酸酶	186	U/L	143-406
				尿素	2.70	mmol/L	2.70-7.00
				尿酸	312.0	umol/L	202.3-416.5
				前白蛋白	240	mg/L	200-430
				天冬氨酸氨基转移酶	38	U/L	14-44
				血红蛋白	141.00	g/L	121-158
				血小板	186	10^9/L	177-446
				直接胆红素	1.6	umol/L	≤8.0
				总胆红素	6.6	umol/L	≤26.0
				总胆汁酸	0.5	umol/L	0.0-12.0
				总蛋白	85.8	g/L	65-84
41	花玮蔓	女	1岁	ß2-微球蛋白	1.93	mg/L	1.00-2.30	未检出
				C反应蛋白	78.4	mg/L	0--6
				γ-谷氨酰转肽酶	110	U/L	6-31
				白蛋白	46.6	g/L	39-54
				白细胞	14.35	10^9/L	5-14.2
				丙氨酸氨基转移酶	380	U/L	8-71
				超敏C反应蛋白	>6.0	mg/L	0--6
				胆碱酯酶	6360	U/L	5320-12920
				淀粉酶	18	U/L	35-135
				甘胆酸	54.04	mg/L	0.00-2.70
				红细胞	3.75	10^12/L	4.1-5.5
				肌酐	25	umol/L	13-33
				碱性磷酸酶	253	U/L	106-420
				尿素	3.00	mmol/L	1.10-5.90
				尿酸	201.0	umol/L	142.8-339.2
				前白蛋白	100	mg/L	180-350
				天冬氨酸氨基转移酶	1032	U/L	21-80
				血红蛋白	105.00	g/L	103-138
				血小板	187	10^9/L	172-601
				直接胆红素	26.3	umol/L	≤8.0
				总胆红素	34.4	umol/L	≤21.0
				总胆汁酸	278.2	umol/L	0.0-12.0
				总蛋白	68.6	g/L	55-75
42	王伊诺	女	3岁4月	ß2-微球蛋白	1.12	mg/L	1.00-2.30	肺炎链球菌 Streptococcus pneumoniae	63718	>1.0x10^6	B
				C反应蛋白	<6.0	mg/L	0--6	鼻病毒A型 Rhinovirus A	23958	>1.0x10^6	A
				γ-谷氨酰转肽酶	12	U/L	5-19	人偏肺病毒 Human metapneumovirus	1082	6.4x10^4	A
				白蛋白	43.9	g/L	39-54
				白细胞	13.67	10^9/L	4.9-12.7
				丙氨酸氨基转移酶	13	U/L	7-30
				超敏C反应蛋白	3.9	mg/L	0--6
				胆碱酯酶	6449	U/L	5320-12920
				淀粉酶	31	U/L	35-135
				甘胆酸	1.75	mg/L	0.00-2.70
				红细胞	4.97	10^12/L	4.1-5.5
				肌酐	30	umol/L	19-44
				碱性磷酸酶	170	U/L	143-406
				尿素	3.10	mmol/L	2.50-6.50
				尿酸	173.0	umol/L	142.8-339.2
				前白蛋白	120	mg/L	180-350
				天冬氨酸氨基转移酶	20	U/L	14-44
				血红蛋白	144.00	g/L	115-150
				血小板	158	10^9/L	187-475
				直接胆红素	3.5	umol/L	≤8.0
				总胆红素	8.4	umol/L	≤21.0
				总胆汁酸	1.3	umol/L	0.0-12.0
				总蛋白	68.9	g/L	61-79
43	单一南	男	1岁11月	ß2-微球蛋白	2.24	mg/L	1.00-2.30	肺炎支原体 Mycoplasma pneumoniae	10	<1.0x10^3	A
				C反应蛋白	11.5	mg/L	0--6	流感嗜血杆菌 Haemophilus influenzae	278	3.8x10^5	B
				γ-谷氨酰转肽酶	7	U/L	5-19	人腺病毒3型 Human adenovirus B3	66983	>1.0x10^6	A
				白蛋白	43.7	g/L	39-54	人呼吸道病毒3型（人副流感病毒3型） Human respirovirus 3	21272	>1.0x10^6	A
				白细胞	13.31	10^9/L	5.5-13.6
				丙氨酸氨基转移酶	14	U/L	8-42
				超敏C反应蛋白	>6.0	mg/L	0--6
				胆碱酯酶	8014	U/L	5320-12920
				淀粉酶	50	U/L	35-135
				甘胆酸	2.23	mg/L	0.00-2.70
				红细胞	4.68	10^12/L	4.1-5.5
				肌酐	28	umol/L	13-33
				碱性磷酸酶	259	U/L	128-432
				尿素	2.40	mmol/L	2.30-6.70
				尿酸	178.0	umol/L	202.3-416.5
				前白蛋白	190	mg/L	200-430
				天冬氨酸氨基转移酶	30	U/L	22-59
				血红蛋白	121.00	g/L	104-143
				血小板	340	10^9/L	191-516
				直接胆红素	3.9	umol/L	≤8.0
				总胆红素	7.9	umol/L	≤26.0
				总胆汁酸	1.9	umol/L	0.0-12.0
				总蛋白	61.5	g/L	58-76
44	刘瀚宇	男	6岁	ß2-微球蛋白	1.15	mg/L	1.00-2.30	流感嗜血杆菌 Haemophilus influenzae	2428	7.5x10^5	B
				C反应蛋白	15.9	mg/L	0--6	人腺病毒3型 Human adenovirus B3	74836	>1.0x10^6	A
				γ-谷氨酰转肽酶	10	U/L	5-19
				白蛋白	42.4	g/L	39-54
				白细胞	19.82	10^9/L	4.6-11.9
				丙氨酸氨基转移酶	8	U/L	7-30
				超敏C反应蛋白	>6.0	mg/L	0--6
				胆碱酯酶	7574	U/L	5320-12920
				淀粉酶	62	U/L	35-135
				甘胆酸	2.03	mg/L	0.00-2.70
				红细胞	4.69	10^12/L	4.3-5.7
				肌酐	39	umol/L	27-66
				碱性磷酸酶	237	U/L	143-406
				尿素	4.70	mmol/L	2.70-7.00
				尿酸	421.0	umol/L	202.3-416.5
				前白蛋白	120	mg/L	200-430
				天冬氨酸氨基转移酶	29	U/L	14-44
				血红蛋白	125.00	g/L	121-158
				血小板	342	10^9/L	177-446
				直接胆红素	4.0	umol/L	≤8.0
				总胆红素	8.6	umol/L	≤26.0
				总胆汁酸	2.7	umol/L	0.0-12.0
				总蛋白	66.8	g/L	65-84
45	宋籽潼	男	2岁8月	ß2-微球蛋白	1.40	mg/L	1.00-2.30	卡他莫拉菌 Moraxela catarrhalis	50895	>1.0x10^6	B
				C反应蛋白	<0.2	mg/L	0--6	流感嗜血杆菌 Haemophilus influenzae	603	1.2x10^5	B
				γ-谷氨酰转肽酶	10	U/L	5-19	甲型流感病毒H3N2 Influenza A virus H3N2	18129	>1.0x10^6	A
				白蛋白	48.5	g/L	39-54	柯萨奇病毒A5型 Coxsackievirus A5	8116	>1.0x10^6	A
				白细胞	10.73	10^9/L	4.9-12.7	丙型流感病毒 Influenza C virus	21	<1.0x10^3	A
				丙氨酸氨基转移酶	9	U/L	7-30
				超敏C反应蛋白	<0.2	mg/L	0--6
				胆碱酯酶	7351	U/L	5320-12920
				淀粉酶	79	U/L	35-135
				甘胆酸	2.31	mg/L	0.00-2.70
				红细胞	4.46	10^12/L	4.1-5.5
				肌酐	29	umol/L	19-44
				碱性磷酸酶	234	U/L	143-406
				尿素	6.60	mmol/L	2.70-7.00
				尿酸	244.0	umol/L	202.3-416.5
				前白蛋白	140	mg/L	200-430
				天冬氨酸氨基转移酶	32	U/L	14-44
				血红蛋白	120.00	g/L	115-150
				血小板	423	10^9/L	187-475
				直接胆红素	2.5	umol/L	≤8.0
				总胆红素	5.6	umol/L	≤26.0
				总胆汁酸	6.0	umol/L	0.0-12.0
				总蛋白	70.7	g/L	61-79
46	万涪文	男	3岁11月	ß2-微球蛋白	1.12	mg/L	1.00-2.30	流感嗜血杆菌 Haemophilus influenzae	17985	>1.0x10^6	B
				C反应蛋白	<6.0	mg/L	0--6	甲型流感病毒H3N2 Influenza A virus H3N2	67224	>1.0x10^6	A
				γ-谷氨酰转肽酶	15	U/L	5-19
				白蛋白	47.2	g/L	39-54
				白细胞	12.02	10^9/L	4.9-12.7
				丙氨酸氨基转移酶	13	U/L	7-30
				超敏C反应蛋白	5.6	mg/L	0--6
				胆碱酯酶	10953	U/L	5320-12920
				淀粉酶	50	U/L	35-135
				甘胆酸	3.45	mg/L	0.00-2.70
				红细胞	4.20	10^12/L	4.1-5.5
				肌酐	36	umol/L	19-44
				碱性磷酸酶	248	U/L	143-406
				尿素	3.90	mmol/L	2.70-7.00
				尿酸	290.0	umol/L	202.3-416.5
				前白蛋白	190	mg/L	200-430
				天冬氨酸氨基转移酶	22	U/L	14-44
				血红蛋白	113.00	g/L	115-150
				血小板	302	10^9/L	187-475
				直接胆红素	2.6	umol/L	≤8.0
				总胆红素	4.5	umol/L	≤26.0
				总胆汁酸	9.1	umol/L	0.0-12.0
				总蛋白	73.3	g/L	61-79
47	王奕涵	女	5岁5月	ß2-微球蛋白	2.14	mg/L	1.00-2.30	肺炎支原体 Mycoplasma pneumoniae	36023	>1.0x10^6	A
				C反应蛋白	<6.0	mg/L	0--6	人腺病毒3型 Human adenovirus B3	36485	>1.0x10^6	A
				γ-谷氨酰转肽酶	17	U/L	5-19
				白蛋白	43.8	g/L	39-54
				白细胞	10.30	10^9/L	4.9-12.7
				丙氨酸氨基转移酶	15	U/L	7-30
				超敏C反应蛋白	4.4	mg/L	0--6
				胆碱酯酶	5382	U/L	5320-12920
				淀粉酶	48	U/L	35-135
				甘胆酸	2.45	mg/L	0.00-2.70
				红细胞	4.59	10^12/L	4.1-5.5
				肌酐	28	umol/L	19-44
				碱性磷酸酶	93	U/L	143-406
				尿素	3.50	mmol/L	2.50-6.50
				尿酸	155.0	umol/L	142.8-339.2
				前白蛋白	140	mg/L	180-350
				天冬氨酸氨基转移酶	24	U/L	14-44
				血红蛋白	124.00	g/L	115-150
				血小板	321	10^9/L	187-475
				直接胆红素	2.5	umol/L	≤8.0
				总胆红素	4.3	umol/L	≤21.0
				总胆汁酸	6.2	umol/L	0.0-12.0
				总蛋白	72.6	g/L	61-79
48	吴启航	男	4月15天	ß2-微球蛋白	3.68	mg/L	1.00-2.30	人呼吸道病毒1型（人副流感病毒1型） Human respirovirus 1	80221	>1.0x10^6	A
				C反应蛋白	<6.0	mg/L	0--6	鼻病毒B型 Rhinovirus B	8770	>1.0x10^6	A
				γ-谷氨酰转肽酶	20	U/L	9-150
				白蛋白	43.8	g/L	35-50
				白细胞	7.36	10^9/L	5.6-14.5
				丙氨酸氨基转移酶	61	U/L	8-71
				超敏C反应蛋白	3.8	mg/L	0--6
				胆碱酯酶	7142	U/L	5320-12920
				淀粉酶	21	U/L	35-135
				甘胆酸	4.29	mg/L	0.00-2.70
				红细胞	4.85	10^12/L	3.5-5.6
				肌酐	22	umol/L	13-33
				碱性磷酸酶	249	U/L	98-532
				尿素	2.40	mmol/L	0.80-5.30
				尿酸	209.0	umol/L	202.3-416.5
				前白蛋白	100	mg/L	200-430
				天冬氨酸氨基转移酶	57	U/L	21-80
				血红蛋白	129.00	g/L	99-196
				血小板	345	10^9/L	203-653
				直接胆红素	2.3	umol/L	≤8.0
				总胆红素	4.0	umol/L	≤26.0
				总胆汁酸	27.3	umol/L	0.0-12.0
				总蛋白	53.2	g/L	49-71
49	齐梦妍	女	6岁	ß2-微球蛋白	2.49	mg/L	1.00-2.30	肺炎支原体 Mycoplasma pneumoniae	33263	>1.0x10^6	A
				C反应蛋白	<0.2	mg/L	0--6
				γ-谷氨酰转肽酶	14	U/L	5-19
				白蛋白	48.0	g/L	39-54
				白细胞	5.76	10^9/L	4.6-11.9
				丙氨酸氨基转移酶	12	U/L	7-30
				超敏C反应蛋白	<0.2	mg/L	0--6
				胆碱酯酶	7979	U/L	5320-12920
				淀粉酶	81	U/L	35-135
				甘胆酸	1.97	mg/L	0.00-2.70
				红细胞	4.50	10^12/L	4.3-5.7
				肌酐	35	umol/L	27-66
				碱性磷酸酶	214	U/L	143-406
				尿素	2.50	mmol/L	2.50-6.50
				尿酸	267.0	umol/L	142.8-339.2
				前白蛋白	120	mg/L	180-350
				天冬氨酸氨基转移酶	24	U/L	14-44
				血红蛋白	129.00	g/L	121-158
				血小板	223	10^9/L	177-446
				直接胆红素	2.5	umol/L	≤8.0
				总胆红素	4.9	umol/L	≤21.0
				总胆汁酸	12.6	umol/L	0.0-12.0
				总蛋白	71.8	g/L	65-84
50	吴清洋	女	5岁3月	ß2-微球蛋白	2.12	mg/L	1.00-2.30	卡他莫拉菌 Moraxela catarrhalis	18673	>1.0x10^6	B
				C反应蛋白	<6.0	mg/L	0--6	肺炎链球菌 Streptococcus pneumoniae	10287	>1.0x10^6	B
				γ-谷氨酰转肽酶	12	U/L	5-19	流感嗜血杆菌 Haemophilus influenzae	558	1.3x10^5	B
				白蛋白	46.7	g/L	39-54	人呼吸道病毒1型（人副流感病毒1型） Human respirovirus 1	39792	>1.0x10^6	A
				白细胞	8.12	10^9/L	4.9-12.7
				丙氨酸氨基转移酶	12	U/L	7-30
				超敏C反应蛋白	1.7	mg/L	0--6
				胆碱酯酶	7256	U/L	5320-12920
				淀粉酶	57	U/L	35-135
				甘胆酸	1.81	mg/L	0.00-2.70
				红细胞	4.68	10^12/L	4.1-5.5
				肌酐	36	umol/L	19-44
				碱性磷酸酶	189	U/L	143-406
				尿素	3.10	mmol/L	2.50-6.50
				尿酸	234.0	umol/L	142.8-339.2
				前白蛋白	110	mg/L	180-350
				天冬氨酸氨基转移酶	28	U/L	14-44
				血红蛋白	125.00	g/L	115-150
				血小板	198	10^9/L	187-475
				直接胆红素	2.6	umol/L	≤8.0
				总胆红素	6.2	umol/L	≤21.0
				总胆汁酸	2.3	umol/L	0.0-12.0
				总蛋白	65.8	g/L	61-79
51	王昕懿	女	3岁6月	ß2-微球蛋白	2.03	mg/L	1.00-2.30	人呼吸道合胞病毒A型 Human respiratory syncytial virus A	55316	>1.0x10^6	A
				C反应蛋白	38.5	mg/L	0--6	人呼吸道病毒1型（人副流感病毒1型） Human respirovirus 1	34816	>1.0x10^6	A
				γ-谷氨酰转肽酶	12	U/L	5-19	EB病毒(EBV) Epstein-Barr virus	5	<1.0x10^3	C
				白蛋白	45.3	g/L	39-54
				白细胞	11.12	10^9/L	4.9-12.7
				丙氨酸氨基转移酶	9	U/L	7-30
				超敏C反应蛋白	>6.0	mg/L	0--6
				胆碱酯酶	7820	U/L	5320-12920
				淀粉酶	46	U/L	35-135
				甘胆酸	4.49	mg/L	0.00-2.70
				红细胞	4.35	10^12/L	4.1-5.5
				肌酐	29	umol/L	19-44
				碱性磷酸酶	167	U/L	143-406
				尿素	3.70	mmol/L	2.50-6.50
				尿酸	283.0	umol/L	142.8-339.2
				前白蛋白	140	mg/L	180-350
				天冬氨酸氨基转移酶	34	U/L	14-44
				血红蛋白	119.00	g/L	115-150
				血小板	183	10^9/L	187-475
				直接胆红素	2.3	umol/L	≤8.0
				总胆红素	5.0	umol/L	≤21.0
				总胆汁酸	18.2	umol/L	0.0-12.0
				总蛋白	69.3	g/L	61-79
52	王紫玥	女	3岁	ß2-微球蛋白	1.40	mg/L	1.00-2.30	卡他莫拉菌 Moraxela catarrhalis	64666	>1.0x10^6	B
				C反应蛋白	7.6	mg/L	0--6	人偏肺病毒 Human metapneumovirus	2029	4.1x10^4	A
				γ-谷氨酰转肽酶	19	U/L	5-19
				白蛋白	42.0	g/L	39-54
				白细胞	8.52	10^9/L	4.9-12.7
				丙氨酸氨基转移酶	18	U/L	7-30
				超敏C反应蛋白	>6.0	mg/L	0--6
				胆碱酯酶	6441	U/L	5320-12920
				淀粉酶	104	U/L	35-135
				甘胆酸	1.97	mg/L	0.00-2.70
				红细胞	4.61	10^12/L	4.1-5.5
				肌酐	29	umol/L	19-44
				碱性磷酸酶	210	U/L	143-406
				尿素	4.30	mmol/L	2.50-6.50
				尿酸	133.0	umol/L	142.8-339.2
				前白蛋白	150	mg/L	180-350
				天冬氨酸氨基转移酶	26	U/L	14-44
				血红蛋白	118.00	g/L	115-150
				血小板	296	10^9/L	187-475
				直接胆红素	1.7	umol/L	≤8.0
				总胆红素	2.5	umol/L	≤21.0
				总胆汁酸	8.4	umol/L	0.0-12.0
				总蛋白	70.1	g/L	61-79
53	苏梓骞	男	7岁	ß2-微球蛋白	2.80	mg/L	1.00-2.30	肺炎支原体 Mycoplasma pneumoniae	20874	>1.0x10^6	A
				C反应蛋白	<6.0	mg/L	0--6
				γ-谷氨酰转肽酶	10	U/L	5-19
				白蛋白	42.5	g/L	39-54
				白细胞	4.70	10^9/L	4.6-11.9
				丙氨酸氨基转移酶	10	U/L	7-30
				超敏C反应蛋白	3.9	mg/L	0--6
				胆碱酯酶	6929	U/L	5320-12920
				淀粉酶	49	U/L	35-135
				甘胆酸	2.09	mg/L	0.00-2.70
				红细胞	4.93	10^12/L	4.3-5.7
				肌酐	39	umol/L	27-66
				碱性磷酸酶	180	U/L	143-406
				尿素	3.20	mmol/L	2.70-7.00
				尿酸	262.0	umol/L	202.3-416.5
				前白蛋白	130	mg/L	200-430
				天冬氨酸氨基转移酶	15	U/L	14-44
				血红蛋白	135.00	g/L	121-158
				血小板	269	10^9/L	177-446
				直接胆红素	3.7	umol/L	≤8.0
				总胆红素	8.4	umol/L	≤26.0
				总胆汁酸	3.9	umol/L	0.0-12.0
				总蛋白	70.0	g/L	65-84
54	单礼阳	女	3岁6月	ß2-微球蛋白	1.62	mg/L	1.00-2.30	肺炎链球菌 Streptococcus pneumoniae	1326	8.6x10^3	B
				C反应蛋白	8.3	mg/L	0--6	流感嗜血杆菌 Haemophilus influenzae	620	9.4x10^4	B
				γ-谷氨酰转肽酶	10	U/L	5-19	卡他莫拉菌 Moraxela catarrhalis	217	3.6x10^4	B
				白蛋白	47.0	g/L	39-54	人博卡病毒1型 Human bocavirus 1	63831	>1.0x10^6	A
				白细胞	11.23	10^9/L	4.9-12.7	鼻病毒B型 Rhinovirus B	18306	>1.0x10^6	A
				丙氨酸氨基转移酶	10	U/L	7-30
				超敏C反应蛋白	>6.0	mg/L	0--6
				胆碱酯酶	6077	U/L	5320-12920
				淀粉酶	36	U/L	35-135
				甘胆酸	1.60	mg/L	0.00-2.70
				红细胞	4.85	10^12/L	4.1-5.5
				肌酐	32	umol/L	19-44
				碱性磷酸酶	218	U/L	143-406
				尿素	3.50	mmol/L	2.50-6.50
				尿酸	252.0	umol/L	142.8-339.2
				前白蛋白	140	mg/L	180-350
				天冬氨酸氨基转移酶	28	U/L	14-44
				血红蛋白	123.00	g/L	115-150
				血小板	295	10^9/L	187-475
				直接胆红素	2.5	umol/L	≤8.0
				总胆红素	5.1	umol/L	≤21.0
				总胆汁酸	4.1	umol/L	0.0-12.0
				总蛋白	68.7	g/L	61-79
55	王梦涵	女	5岁9月	ß2-微球蛋白	1.97	mg/L	1.00-2.30	肺炎支原体 Mycoplasma pneumoniae	6962	2.9x10^5	A
				C反应蛋白	<6.0	mg/L	0--6	柯萨奇病毒A6型 Coxsackievirus A6	28859	>1.0x10^6	A
				γ-谷氨酰转肽酶	18	U/L	5-19	单纯疱疹病毒1型(HSV-1) Herpes simplex virus 1	121	1.8x10^4	A
				白蛋白	48.5	g/L	39-54
				白细胞	19.97	10^9/L	4.4-11.9
				丙氨酸氨基转移酶	15	U/L	7-30
				超敏C反应蛋白	4.3	mg/L	0--6
				胆碱酯酶	7851	U/L	5320-12920
				淀粉酶	48	U/L	35-135
				甘胆酸	1.93	mg/L	0.00-2.70
				红细胞	5.44	10^12/L	4-5.5
				肌酐	46	umol/L	19-44
				碱性磷酸酶	213	U/L	143-406
				尿素	4.90	mmol/L	2.50-6.50
				尿酸	300.0	umol/L	142.8-339.2
				前白蛋白	190	mg/L	180-350
				天冬氨酸氨基转移酶	26	U/L	14-44
				血红蛋白	141.00	g/L	112-149
				血小板	459	10^9/L	182-472
				直接胆红素	1.7	umol/L	≤8.0
				总胆红素	4.0	umol/L	≤21.0
				总胆汁酸	4.4	umol/L	0.0-12.0
				总蛋白	76.1	g/L	61-79
56	王奕诺	女	7岁	ß2-微球蛋白	2.14	mg/L	1.00-2.30	肺炎支原体 Mycoplasma pneumoniae	17476	>1.0x10^6	A
				C反应蛋白	<6.0	mg/L	0--6
				γ-谷氨酰转肽酶	9	U/L	5-19
				白蛋白	45.4	g/L	39-54
				白细胞	7.29	10^9/L	4.6-11.9
				丙氨酸氨基转移酶	9	U/L	7-30
				超敏C反应蛋白	0.7	mg/L	0--6
				胆碱酯酶	8269	U/L	5320-12920
				淀粉酶	63	U/L	35-135
				甘胆酸	1.79	mg/L	0.00-2.70
				红细胞	3.73	10^12/L	4.3-5.7
				肌酐	36	umol/L	27-66
				碱性磷酸酶	179	U/L	143-406
				尿素	3.10	mmol/L	2.50-6.50
				尿酸	165.0	umol/L	142.8-339.2
				前白蛋白	140	mg/L	180-350
				天冬氨酸氨基转移酶	32	U/L	14-44
				血红蛋白	124.00	g/L	121-158
				血小板	223	10^9/L	177-446
				直接胆红素	2.4	umol/L	≤8.0
				总胆红素	7.0	umol/L	≤21.0
				总胆汁酸	4.2	umol/L	0.0-12.0
				总蛋白	74.4	g/L	65-84
57	严鸿成	男	9岁	ß2-微球蛋白	1.85	mg/L	1.00-2.30	肺炎支原体 Mycoplasma pneumoniae	7007	2.3x10^5	A
				C反应蛋白	22.5	mg/L	0--6	肺炎链球菌 Streptococcus pneumoniae	29229	>1.0x10^6	B
				γ-谷氨酰转肽酶	16	U/L	5-19	甲型流感病毒H3N2 Influenza A virus H3N2	24270	>1.0x10^6	A
				白蛋白	45.1	g/L	39-54
				白细胞	12.90	10^9/L	4.6-11.9
				丙氨酸氨基转移酶	26	U/L	7-30
				超敏C反应蛋白	>6.0	mg/L	0--6
				胆碱酯酶	9093	U/L	5320-12920
				淀粉酶	26	U/L	35-135
				甘胆酸	2.15	mg/L	0.00-2.70
				红细胞	4.52	10^12/L	4.3-5.7
				肌酐	42	umol/L	27-66
				碱性磷酸酶	221	U/L	146-500
				尿素	2.80	mmol/L	2.70-7.00
				尿酸	422.0	umol/L	202.3-416.5
				前白蛋白	170	mg/L	200-430
				天冬氨酸氨基转移酶	33	U/L	14-44
				血红蛋白	123.00	g/L	121-158
				血小板	261	10^9/L	177-446
				直接胆红素	1.1	umol/L	≤8.0
				总胆红素	5.5	umol/L	≤26.0
				总胆汁酸	6.6	umol/L	0.0-12.0
				总蛋白	73.8	g/L	65-84
58	张汉涛	男	7岁	ß2-微球蛋白	2.43	mg/L	1.00-2.30	肺炎支原体 Mycoplasma pneumoniae	49432	>1.0x10^6	A
				C反应蛋白	<6.0	mg/L	0--6	金黄色葡萄球菌 Staphylococcus aureus	3326	4.4x10^4	B
				γ-谷氨酰转肽酶	13	U/L	5-19	人偏肺病毒 Human metapneumovirus	11984	>1.0x10^6	A
				白蛋白	42.4	g/L	39-54
				白细胞	6.45	10^9/L	4.6-11.9
				丙氨酸氨基转移酶	16	U/L	7-30
				超敏C反应蛋白	3.5	mg/L	0--6
				胆碱酯酶	9877	U/L	5320-12920
				淀粉酶	43	U/L	35-135
				甘胆酸	2.38	mg/L	0.00-2.70
				红细胞	3.90	10^12/L	4.3-5.7
				肌酐	38	umol/L	27-66
				碱性磷酸酶	152	U/L	143-406
				尿素	4.40	mmol/L	2.70-7.00
				尿酸	230.0	umol/L	202.3-416.5
				前白蛋白	120	mg/L	200-430
				天冬氨酸氨基转移酶	31	U/L	14-44
				血红蛋白	106.00	g/L	121-158
				血小板	294	10^9/L	177-446
				直接胆红素	1.4	umol/L	≤8.0
				总胆红素	3.6	umol/L	≤26.0
				总胆汁酸	9.7	umol/L	0.0-12.0
				总蛋白	65.5	g/L	65-84
59	王睿婕	女	3岁11月	ß2-微球蛋白	2.77	mg/L	1.00-2.30	肺炎支原体 Mycoplasma pneumoniae	54066	>1.0x10^6	A
				C反应蛋白	<6.0	mg/L	0--6	肺炎链球菌 Streptococcus pneumoniae	6457	>1.0x10^6	B
				γ-谷氨酰转肽酶	10	U/L	5-19	鼻病毒B型 Rhinovirus B	641	5.6x10^5	A
				白蛋白	46.6	g/L	39-54
				白细胞	8.47	10^9/L	4.9-12.7
				丙氨酸氨基转移酶	12	U/L	7-30
				超敏C反应蛋白	5.6	mg/L	0--6
				胆碱酯酶	6218	U/L	5320-12920
				淀粉酶	38	U/L	35-135
				甘胆酸	1.75	mg/L	0.00-2.70
				红细胞	4.73	10^12/L	4.1-5.5
				肌酐	38	umol/L	19-44
				碱性磷酸酶	231	U/L	143-406
				尿素	3.50	mmol/L	2.50-6.50
				尿酸	293.0	umol/L	142.8-339.2
				前白蛋白	110	mg/L	180-350
				天冬氨酸氨基转移酶	28	U/L	14-44
				血红蛋白	132.00	g/L	115-150
				血小板	283	10^9/L	187-475
				直接胆红素	2.8	umol/L	≤8.0
				总胆红素	7.4	umol/L	≤21.0
				总胆汁酸	3.8	umol/L	0.0-12.0
				总蛋白	65.7	g/L	61-79
60	倪好	女	6岁	ß2-微球蛋白	2.26	mg/L	1.00-2.30	肺炎链球菌 Streptococcus pneumoniae	69748	>1.0x10^6	B
				C反应蛋白	6.6	mg/L	0--6	人偏肺病毒 Human metapneumovirus	17373	>1.0x10^6	A
				γ-谷氨酰转肽酶	14	U/L	5-19
				白蛋白	44.2	g/L	39-54
				白细胞	9.53	10^9/L	4.3-11.3
				丙氨酸氨基转移酶	11	U/L	7-30
				超敏C反应蛋白	>6.0	mg/L	0--6
				胆碱酯酶	7430	U/L	5320-12920
				淀粉酶	67	U/L	35-135
				甘胆酸	2.17	mg/L	0.00-2.70
				红细胞	4.67	10^12/L	1.2-5.7
				肌酐	36	umol/L	27-66
				碱性磷酸酶	208	U/L	143-406
				尿素	3.40	mmol/L	2.50-6.50
				尿酸	222.0	umol/L	142.8-339.2
				前白蛋白	130	mg/L	180-350
				天冬氨酸氨基转移酶	29	U/L	14-44
				血红蛋白	134.00	g/L	118-156
				血小板	268	10^9/L	167-453
				直接胆红素	3.0	umol/L	≤8.0
				总胆红素	6.1	umol/L	≤21.0
				总胆汁酸	5.2	umol/L	0.0-12.0
				总蛋白	71.9	g/L	65-84
61	许文昊	男	2岁1月	ß2-微球蛋白	1.43	mg/L	1.00-2.30	卡他莫拉菌 Moraxela catarrhalis	313	1.5x10^5	B类
				C反应蛋白	20.6	mg/L	0--6	人博卡病毒1型 Human bocavirus 1	73439	>1.0x10^6	A类
				γ-谷氨酰转肽酶	9	U/L	5-19	鼻病毒C型 Rhinovirus C	17318	>1.0x10^6	A类
				白蛋白	39.4	g/L	39-54
				白细胞	11.37	10^9/L	4.9-12.7
				丙氨酸氨基转移酶	12	U/L	7-30
				超敏C反应蛋白	>6.0	mg/L	0--6
				胆碱酯酶	7498	U/L	5320-12920
				淀粉酶	35	U/L	35-135
				甘胆酸	4.81	mg/L	0.00-2.70
				红细胞	3.82	10^12/L	4.1-5.5
				肌酐	31	umol/L	19-44
				碱性磷酸酶	180	U/L	143-406
				尿素	2.10	mmol/L	2.70-7.00
				尿酸	256.0	umol/L	202.3-416.5
				前白蛋白	100	mg/L	200-430
				天冬氨酸氨基转移酶	25	U/L	14-44
				血红蛋白	104.00	g/L	115-150
				血小板	374	10^9/L	187-475
				直接胆红素	1.6	umol/L	≤8.0
				总胆红素	3.3	umol/L	≤26.0
				总胆汁酸	15.4	umol/L	0.0-12.0
				总蛋白	61.2	g/L	61-79
62	徐珈琪	女	2岁6月	ß2-微球蛋白	3.16	mg/L	1.00-2.30	金黄色葡萄球菌 Staphylococcus aureus	71	<1.0x10^3	B类
				C反应蛋白	6.1	mg/L	0--6	人偏肺病毒 Human metapneumovirus	55143	>1.0x10^6	A类
				γ-谷氨酰转肽酶	9	U/L	5-19
				白蛋白	50.3	g/L	39-54
				白细胞	5.78	10^9/L	4.9-12.7
				丙氨酸氨基转移酶	7	U/L	7-30
				超敏C反应蛋白	>6.0	mg/L	0--6
				胆碱酯酶	8422	U/L	5320-12920
				淀粉酶	69	U/L	35-135
				甘胆酸	2.31	mg/L	0.00-2.70
				红细胞	4.58	10^12/L	4.1-5.5
				肌酐	25	umol/L	19-44
				碱性磷酸酶	253	U/L	143-406
				尿素	2.60	mmol/L	2.50-6.50
				尿酸	236.0	umol/L	142.8-339.2
				前白蛋白	150	mg/L	180-350
				天冬氨酸氨基转移酶	39	U/L	14-44
				血红蛋白	124.00	g/L	115-150
				血小板	201	10^9/L	187-475
				直接胆红素	1.6	umol/L	≤8.0
				总胆红素	3.7	umol/L	≤21.0
				总胆汁酸	6.4	umol/L	0.0-12.0
				总蛋白	74.8	g/L	61-79
63	李明哲	男	2岁9月	ß2-微球蛋白	2.12	mg/L	1.00-2.30	肺炎支原体 Mycoplasma pneumoniae	23422	>1.0E+6	A类
				C反应蛋白	<6.0	mg/L	0--6	人腺病毒3型 Human adenovirus B3	45510	>1.0E+6	A类
				γ-谷氨酰转肽酶	17	U/L	5-19	鼻病毒A型 Rhinovirus A	6688	>1.0E+6	A类
				白蛋白	48.3	g/L	39-54
				白细胞	11.04	10^9/L	4.9-12.7
				丙氨酸氨基转移酶	11	U/L	7-30
				超敏C反应蛋白	1.6	mg/L	0--6
				胆碱酯酶	11436	U/L	5320-12920
				淀粉酶	36	U/L	35-135
				甘胆酸	1.71	mg/L	0.00-2.70
				红细胞	4.56	10^12/L	4.1-5.5
				肌酐	25	umol/L	19-44
				碱性磷酸酶	232	U/L	143-406
				尿素	3.10	mmol/L	2.70-7.00
				尿酸	242.0	umol/L	202.3-416.5
				前白蛋白	140	mg/L	200-430
				天冬氨酸氨基转移酶	29	U/L	14-44
				血红蛋白	120.00	g/L	115-150
				血小板	303	10^9/L	187-475
				直接胆红素	2.5	umol/L	≤8.0
				总胆红素	6.8	umol/L	≤26.0
				总胆汁酸	2.7	umol/L	0.0-12.0
				总蛋白	72.3	g/L	61-79
64	杨诗曼	女	9岁	ß2-微球蛋白	2.93	mg/L	1.00-2.30	肺炎支原体 Mycoplasma pneumoniae	48056	>1.0x10^6	A类
				C反应蛋白	21.1	mg/L	0--6	咽峡炎链球菌 Streptococcus anginosus	5296	3.0x10^4	C类
				γ-谷氨酰转肽酶	9	U/L	5-19
				白蛋白	41.2	g/L	39-54
				白细胞	8.44	10^9/L	4.6-11.9
				丙氨酸氨基转移酶	9	U/L	7-30
				超敏C反应蛋白	>6.0	mg/L	0--6
				胆碱酯酶	6258	U/L	5320-12920
				淀粉酶	66	U/L	35-135
				甘胆酸	1.32	mg/L	0.00-2.70
				红细胞	4.54	10^12/L	4.3-5.7
				肌酐	51	umol/L	27-66
				碱性磷酸酶	196	U/L	146-500
				尿素	3.30	mmol/L	2.50-6.50
				尿酸	198.0	umol/L	142.8-339.2
				前白蛋白	140	mg/L	180-350
				天冬氨酸氨基转移酶	29	U/L	14-44
				血红蛋白	134.00	g/L	121-158
				血小板	180	10^9/L	177-446
				直接胆红素	2.8	umol/L	≤8.0
				总胆红素	6.9	umol/L	≤21.0
				总胆汁酸	4.9	umol/L	0.0-12.0
				总蛋白	71.2	g/L	65-84
65	韦亦	男	6月	ß2-微球蛋白	2.74	mg/L	1.00-2.30	人偏肺病毒 Human metapneumovirus	65349	>1.0x10^6	A类
				C反应蛋白	<0.2	mg/L	0--6	新型冠状病毒(Omicron__XBB) SARS-CoV-2_Omicron_XBB	57	<1.0x10^3	A类
				γ-谷氨酰转肽酶	13	U/L	6-31	巨细胞病毒(CMV) Cytomegalo Virus	5028	>1.0x10^6	B类
				白蛋白	48.4	g/L	39-54
				白细胞	9.41	10^9/L	5-14.2
				丙氨酸氨基转移酶	17	U/L	8-71
				超敏C反应蛋白	<0.2	mg/L	0--6
				胆碱酯酶	6858	U/L	5320-12920
				淀粉酶	15	U/L	35-135
				甘胆酸	1.91	mg/L	0.00-2.70
				红细胞	4.57	10^12/L	4.1-5.5
				肌酐	20	umol/L	13-33
				碱性磷酸酶	192	U/L	106-420
				尿素	1.70	mmol/L	1.10-5.90
				尿酸	171.0	umol/L	202.3-416.5
				前白蛋白	110	mg/L	200-430
				天冬氨酸氨基转移酶	51	U/L	21-80
				血红蛋白	110.00	g/L	103-138
				血小板	334	10^9/L	172-601
				直接胆红素	1.7	umol/L	≤8.0
				总胆红素	3.1	umol/L	≤26.0
				总胆汁酸	6.5	umol/L	0.0-12.0
				总蛋白	64.4	g/L	55-75
66	朱欣然	女	2月26天	ß2-微球蛋白	4.90	mg/L	1.00-2.30	金黄色葡萄球菌 Staphylococcus aureus	83	1.7x10^3	B
				C反应蛋白	<6.0	mg/L	0--6	甲型流感病毒H3N2 Influenza A virus H3N2	61122	>1.0x10^6	A
				γ-谷氨酰转肽酶	13	U/L	9-150	人偏肺病毒 Human metapneumovirus	23524	>1.0x10^6	A
				白蛋白	41.8	g/L	35-50
				白细胞	7.07	10^9/L	5.6-14.5
				丙氨酸氨基转移酶	25	U/L	8-71
				超敏C反应蛋白	1.2	mg/L	0--6
				胆碱酯酶	7618	U/L	5320-12920
				淀粉酶	20	U/L	35-135
				甘胆酸	3.60	mg/L	0.00-2.70
				红细胞	4.18	10^12/L	3.5-5.6
				肌酐	24	umol/L	13-33
				碱性磷酸酶	213	U/L	98-532
				尿素	1.80	mmol/L	0.80-5.30
				尿酸	209.0	umol/L	142.8-339.2
				前白蛋白	70	mg/L	180-350
				天冬氨酸氨基转移酶	50	U/L	21-80
				血红蛋白	118.00	g/L	99-196
				血小板	354	10^9/L	203-653
				直接胆红素	3.7	umol/L	≤8.0
				总胆红素	7.4	umol/L	≤21.0
				总胆汁酸	7.4	umol/L	0.0-12.0
				总蛋白	57.9	g/L	49-71
67	陈韫之	男	2月7天	ß2-微球蛋白	3.83	mg/L	1.00-2.30	金黄色葡萄球菌 Staphylococcus aureus	800	1.6x10^4	B类
				C反应蛋白	<6.0	mg/L	0--6	人偏肺病毒 Human metapneumovirus	72964	>1.0x10^6	A类
				γ-谷氨酰转肽酶	57	U/L	9-150
				白蛋白	39.9	g/L	35-50
				白细胞	7.43	10^9/L	5.6-14.5
				丙氨酸氨基转移酶	30	U/L	8-71
				超敏C反应蛋白	0.7	mg/L	0--6
				胆碱酯酶	9241	U/L	5320-12920
				淀粉酶	7	U/L	35-135
				甘胆酸	2.09	mg/L	0.00-2.70
				红细胞	3.59	10^12/L	3.5-5.6
				肌酐	18	umol/L	13-33
				碱性磷酸酶	233	U/L	98-532
				尿素	1.00	mmol/L	0.80-5.30
				尿酸	172.0	umol/L	202.3-416.5
				前白蛋白	90	mg/L	200-430
				天冬氨酸氨基转移酶	47	U/L	21-80
				血红蛋白	102.00	g/L	99-196
				血小板	321	10^9/L	203-653
				直接胆红素	3.9	umol/L	≤8.0
				总胆红素	7.6	umol/L	≤26.0
				总胆汁酸	7.6	umol/L	0.0-12.0
				总蛋白	53.5	g/L	49-71
68	秦云熙	女	3月13天	ß2-微球蛋白	4.12	mg/L	1.00-2.30	铜绿假单胞菌 Pseudomonas aeruginosa	37	<1.0x10^3	B类
				C反应蛋白	<0.2	mg/L	0--6	鲍曼不动杆菌 Acinetobacter baumann i	2249	4.0x10^4	C类
				γ-谷氨酰转肽酶	26	U/L	9-150	巨细胞病毒(CMV) Cytomegalo Virus	2369	2.8x10^5	B类
				白蛋白	49.1	g/L	35-50
				白细胞	7.70	10^9/L	5.6-14.5
				丙氨酸氨基转移酶	49	U/L	8-71
				超敏C反应蛋白	<0.2	mg/L	0--6
				胆碱酯酶	13191	U/L	5320-12920
				淀粉酶	32	U/L	35-135
				甘胆酸	1.82	mg/L	0.00-2.70
				红细胞	3.98	10^12/L	3.5-5.6
				肌酐	21	umol/L	13-33
				碱性磷酸酶	337	U/L	98-532
				尿素	2.60	mmol/L	0.80-5.30
				尿酸	279.0	umol/L	142.8-339.2
				前白蛋白	150	mg/L	180-350
				天冬氨酸氨基转移酶	85	U/L	21-80
				血红蛋白	118.00	g/L	99-196
				血小板	376	10^9/L	203-653
				直接胆红素	0.3	umol/L	≤8.0
				总胆红素	9.2	umol/L	≤21.0
				总胆汁酸	4.7	umol/L	0.0-12.0
				总蛋白	67.1	g/L	49-71
69	刘胜熠	男	1月19天	ß2-微球蛋白	3.85	mg/L	1.00-2.30	鲍曼不动杆菌 Acinetobacter baumann i	24742	>1.0x10^6	C类
				C反应蛋白	<6.0	mg/L	0--6	人呼吸道合胞病毒A型 Human respiratory syncytial virus A	67231	>1.0x10^6	A类
				γ-谷氨酰转肽酶	52	U/L	9-150
				白蛋白	44.5	g/L	35-50
				白细胞	6.40	10^9/L	5.6-14.5
				丙氨酸氨基转移酶	21	U/L	8-71
				超敏C反应蛋白	0.4	mg/L	0--6
				胆碱酯酶	7501	U/L	5320-12920
				淀粉酶	7	U/L	35-135
				甘胆酸	2.47	mg/L	0.00-2.70
				红细胞	3.48	10^12/L	3.5-5.6
				肌酐	20	umol/L	13-33
				碱性磷酸酶	431	U/L	98-532
				尿素	3.90	mmol/L	0.80-5.30
				尿酸	172.0	umol/L	202.3-416.5
				前白蛋白	140	mg/L	200-430
				天冬氨酸氨基转移酶	24	U/L	21-80
				血红蛋白	116.00	g/L	99-196
				血小板	277	10^9/L	203-653
				直接胆红素	4.8	umol/L	≤8.0
				总胆红素	10.9	umol/L	≤26.0
				总胆汁酸	5.4	umol/L	0.0-12.0
				总蛋白	61.4	g/L	49-71
70	袁子洲	男	2月19天	ß2-微球蛋白	3.38	mg/L	1.00-2.30	金黄色葡萄球菌 Staphylococcus aureus	50	<1.0x10^3	B类
				C反应蛋白	<6.0	mg/L	0--6	人呼吸道合胞病毒A型 Human respiratory syncytial virus A	70353	>1.0x10^6	A类
				γ-谷氨酰转肽酶	48	U/L	9-150	巨细胞病毒(CMV) Cytomegalo Virus	17122	>1.0x10^6	B类
				白蛋白	38.9	g/L	35-50
				白细胞	6.58	10^9/L	5.6-14.5
				丙氨酸氨基转移酶	47	U/L	8-71
				超敏C反应蛋白	0.3	mg/L	0--6
				胆碱酯酶	9613	U/L	5320-12920
				淀粉酶	16	U/L	35-135
				甘胆酸	6.01	mg/L	0.00-2.70
				红细胞	3.72	10^12/L	3.5-5.6
				肌酐	16	umol/L	13-33
				碱性磷酸酶	353	U/L	98-532
				尿素	1.50	mmol/L	0.80-5.30
				尿酸	147.0	umol/L	202.3-416.5
				前白蛋白	140	mg/L	200-430
				天冬氨酸氨基转移酶	60	U/L	21-80
				血红蛋白	104.00	g/L	99-196
				血小板	233	10^9/L	203-653
				直接胆红素	2.7	umol/L	≤8.0
				总胆红素	3.3	umol/L	≤26.0
				总胆汁酸	27.6	umol/L	0.0-12.0
				总蛋白	53.2	g/L	49-71
71	邹羽涵	女	10岁	ß2-微球蛋白	2.22	mg/L	1.00-2.30	肺炎支原体 Mycoplasma pneumoniae	35237	>1.0x10^6	A类
				C反应蛋白	<6.0	mg/L	0--6	流感嗜血杆菌 Haemophilus influenzae	2090	7.0x10^4	B类
				γ-谷氨酰转肽酶	13	U/L	5-19	金黄色葡萄球菌 Staphylococcus aureus	1070	1.4x10^4	B类
				白蛋白	46.2	g/L	39-54	中间链球菌 Streptococcus intermedius	141	<1.0x10^3	C类
				白细胞	7.08	10^9/L	4.6-11.9
				丙氨酸氨基转移酶	7	U/L	7-30
				超敏C反应蛋白	2.8	mg/L	0--6
				胆碱酯酶	9058	U/L	5320-12920
				淀粉酶	65	U/L	35-135
				甘胆酸	2.26	mg/L	0.00-2.70
				红细胞	4.08	10^12/L	4.3-5.7
				肌酐	50	umol/L	27-66
				碱性磷酸酶	236	U/L	146-500
				尿素	3.10	mmol/L	2.50-6.50
				尿酸	297.0	umol/L	142.8-339.2
				前白蛋白	220	mg/L	180-350
				天冬氨酸氨基转移酶	16	U/L	14-44
				血红蛋白	121.00	g/L	121-158
				血小板	270	10^9/L	177-446
				直接胆红素	2.3	umol/L	≤8.0
				总胆红素	5.9	umol/L	≤21.0
				总胆汁酸	6.5	umol/L	0.0-12.0
				总蛋白	72.5	g/L	65-84
72	姜祉含	女	2岁9月	ß2-微球蛋白	3.07	mg/L	1.00-2.30	人呼吸道合胞病毒B型 Human respiratory syncytial virus B	83084	>1.0x10^6	A类
				C反应蛋白	19.2	mg/L	0--6	人博卡病毒1型 Human bocavirus 1	6277	4.5x10^5	A类
				γ-谷氨酰转肽酶	10	U/L	5-19
				白蛋白	49.6	g/L	39-54
				白细胞	9.64	10^9/L	4.9-12.7
				丙氨酸氨基转移酶	12	U/L	7-30
				超敏C反应蛋白	>6.0	mg/L	0--6
				胆碱酯酶	11451	U/L	5320-12920
				淀粉酶	61	U/L	35-135
				甘胆酸	1.98	mg/L	0.00-2.70
				红细胞	4.35	10^12/L	4.1-5.5
				肌酐	40	umol/L	19-44
				碱性磷酸酶	202	U/L	143-406
				尿素	4.10	mmol/L	2.50-6.50
				尿酸	299.0	umol/L	142.8-339.2
				前白蛋白	160	mg/L	180-350
				天冬氨酸氨基转移酶	41	U/L	14-44
				血红蛋白	119.00	g/L	115-150
				血小板	240	10^9/L	187-475
				直接胆红素	1.9	umol/L	≤8.0
				总胆红素	4.3	umol/L	≤21.0
				总胆汁酸	2.3	umol/L	0.0-12.0
				总蛋白	73.5	g/L	61-79
73	王子豪	男	2岁1月	ß2-微球蛋白	1.71	mg/L	1.00-2.30	肺炎支原体 Mycoplasma pneumoniae	60011	>1.0x10^6	A类
				C反应蛋白	10.2	mg/L	0--6	人呼吸道合胞病毒A型 Human respiratory syncytial virus A	830	6.9x10^4	A类
				γ-谷氨酰转肽酶	15	U/L	5-19	柯萨奇病毒A6型 Coxsackievirus A6	239	2.7x10^4	A类
				白蛋白	42.3	g/L	39-54	巨细胞病毒(CMV) Cytomegalo Virus	29	<1.0x10^3	B类
				白细胞	8.39	10^9/L	4.6-11.9
				丙氨酸氨基转移酶	10	U/L	7-30
				超敏C反应蛋白	>6.0	mg/L	0--6
				胆碱酯酶	8996	U/L	5320-12920
				淀粉酶	51	U/L	35-135
				甘胆酸	2.22	mg/L	0.00-2.70
				红细胞	4.99	10^12/L	4.3-5.7
				肌酐	44	umol/L	27-66
				碱性磷酸酶	290	U/L	143-406
				尿素	3.70	mmol/L	2.70-7.00
				尿酸	270.0	umol/L	202.3-416.5
				前白蛋白	100	mg/L	200-430
				天冬氨酸氨基转移酶	25	U/L	14-44
				血红蛋白	137.00	g/L	121-158
				血小板	264	10^9/L	177-446
				直接胆红素	2.2	umol/L	≤8.0
				总胆红素	4.8	umol/L	≤26.0
				总胆汁酸	15.5	umol/L	0.0-12.0
				总蛋白	67.5	g/L	65-84
74	陈益	男	5岁9月	ß2-微球蛋白	1.35	mg/L	1.00-2.30	卡他莫拉菌 Moraxela catarrhalis	52302	>1.0x10^6	B类
				C反应蛋白	<6.0	mg/L	0--6	肺炎链球菌 Streptococcus pneumoniae	3734	1.1x10^4	B类
				γ-谷氨酰转肽酶	13	U/L	5-19	流感嗜血杆菌 Haemophilus influenzae	117	6.2x10^3	B类
				白蛋白	48.0	g/L	39-54	金黄色葡萄球菌 Staphylococcus aureus	81	1.2x10^3	B类
				白细胞	6.06	10^9/L	4.4-11.9	鼻病毒B型 Rhinovirus B	864	4.7x10^4	A类
				丙氨酸氨基转移酶	14	U/L	7-30	EB病毒(EBV) Epstein-Barr virus	4	<1.0x10^3	C类
				超敏C反应蛋白	0.9	mg/L	0--6
				胆碱酯酶	12363	U/L	5320-12920
				淀粉酶	47	U/L	35-135
				甘胆酸	1.98	mg/L	0.00-2.70
				红细胞	4.71	10^12/L	4-5.5
				肌酐	33	umol/L	19-44
				碱性磷酸酶	329	U/L	143-406
				尿素	4.30	mmol/L	2.70-7.00
				尿酸	221.0	umol/L	202.3-416.5
				前白蛋白	190	mg/L	200-430
				天冬氨酸氨基转移酶	29	U/L	14-44
				血红蛋白	134.00	g/L	112-149
				血小板	217	10^9/L	182-472
				直接胆红素	4.0	umol/L	≤8.0
				总胆红素	8.2	umol/L	≤26.0
				总胆汁酸	2.1	umol/L	0.0-12.0
				总蛋白	68.9	g/L	61-79
75	刘景泽	男	6岁	ß2-微球蛋白	2.47	mg/L	1.00-2.30	鲍曼不动杆菌 Acinetobacter baumann i	184	1.0x10^4	C
				C反应蛋白	<6.0	mg/L	0--6	人腺病毒3型 Human adenovirus B3	45609	>1.0x10^6	A
				γ-谷氨酰转肽酶	11	U/L	5-19
				白蛋白	41.7	g/L	39-54
				白细胞	13.35	10^9/L	4.6-11.9
				丙氨酸氨基转移酶	10	U/L	7-30
				超敏C反应蛋白	6.0	mg/L	0--6
				胆碱酯酶	6825	U/L	5320-12920
				淀粉酶	33	U/L	35-135
				甘胆酸	3.92	mg/L	0.00-2.70
				红细胞	4.40	10^12/L	4.3-5.7
				肌酐	39	umol/L	27-66
				碱性磷酸酶	144	U/L	143-406
				尿素	3.70	mmol/L	2.70-7.00
				尿酸	258.0	umol/L	202.3-416.5
				前白蛋白	90	mg/L	200-430
				天冬氨酸氨基转移酶	23	U/L	14-44
				血红蛋白	124.00	g/L	121-158
				血小板	179	10^9/L	177-446
				直接胆红素	3.9	umol/L	≤8.0
				总胆红素	9.0	umol/L	≤26.0
				总胆汁酸	5.9	umol/L	0.0-12.0
				总蛋白	62.9	g/L	65-84
76	张婉萌	女	9岁	ß2-微球蛋白	2.14	mg/L	1.00-2.30	肺炎支原体 Mycoplasma pneumoniae	11535	>1.0x10^6	A类
				C反应蛋白	20.9	mg/L	0--6	人呼吸道合胞病毒B型 Human respiratory syncytial virus B	33491	>1.0x10^6	A类
				γ-谷氨酰转肽酶	10	U/L	5-19
				白蛋白	43.4	g/L	39-54
				白细胞	8.30	10^9/L	4.6-11.9
				丙氨酸氨基转移酶	2	U/L	7-30
				超敏C反应蛋白	>6.0	mg/L	0--6
				胆碱酯酶	7153	U/L	5320-12920
				淀粉酶	46	U/L	35-135
				甘胆酸	2.66	mg/L	0.00-2.70
				红细胞	4.65	10^12/L	4.3-5.7
				肌酐	53	umol/L	27-66
				碱性磷酸酶	208	U/L	146-500
				尿素	3.10	mmol/L	2.50-6.50
				尿酸	180.0	umol/L	142.8-339.2
				前白蛋白	100	mg/L	180-350
				天冬氨酸氨基转移酶	23	U/L	14-44
				血红蛋白	134.00	g/L	121-158
				血小板	206	10^9/L	177-446
				直接胆红素	3.1	umol/L	≤8.0
				总胆红素	6.8	umol/L	≤21.0
				总胆汁酸	12.9	umol/L	0.0-12.0
				总蛋白	66.8	g/L	65-84
77	董子萱	女	3岁6月	ß2-微球蛋白	0.96	mg/L	1.00-2.30	肺炎支原体 Mycoplasma pneumoniae	6302	4.9x10^4	A类
				C反应蛋白	28.9	mg/L	0--6	人冠状病毒OC43 Human coronavirus OC43	39837	>1.0x10^6	A类
				γ-谷氨酰转肽酶	22	U/L	5-19
				白蛋白	40.2	g/L	39-54
				白细胞	10.68	10^9/L	4.9-12.7
				丙氨酸氨基转移酶	151	U/L	7-30
				超敏C反应蛋白	>6.0	mg/L	0--6
				胆碱酯酶	7629	U/L	5320-12920
				淀粉酶	40	U/L	35-135
				甘胆酸	3.14	mg/L	0.00-2.70
				红细胞	4.76	10^12/L	4.1-5.5
				肌酐	29	umol/L	19-44
				碱性磷酸酶	111	U/L	143-406
				尿素	4.70	mmol/L	2.50-6.50
				尿酸	196.0	umol/L	142.8-339.2
				前白蛋白	190	mg/L	180-350
				天冬氨酸氨基转移酶	95	U/L	14-44
				血红蛋白	124.00	g/L	115-150
				血小板	362	10^9/L	187-475
				直接胆红素	1.4	umol/L	≤8.0
				总胆红素	2.7	umol/L	≤21.0
				总胆汁酸	8.2	umol/L	0.0-12.0
				总蛋白	63.2	g/L	61-79
78	王艺宁	女	2岁4月	ß2-微球蛋白	3.12	mg/L	1.00-2.30	金黄色葡萄球菌 Staphylococcus aureus	495	8.1x10^3	B类
				C反应蛋白	<6.0	mg/L	0--6	人呼吸道合胞病毒B型 Human respiratory syncytial virus B	45104	>1.0x10^6	A类
				γ-谷氨酰转肽酶	23	U/L	5-19	人冠状病毒OC43 Human coronavirus OC43	32760	>1.0x10^6	A类
				白蛋白	47.7	g/L	39-54
				白细胞	8.01	10^9/L	4.9-12.7
				丙氨酸氨基转移酶	20	U/L	7-30
				超敏C反应蛋白	0.1	mg/L	0--6
				胆碱酯酶	9554	U/L	5320-12920
				淀粉酶	56	U/L	35-135
				甘胆酸	2.14	mg/L	0.00-2.70
				红细胞	5.32	10^12/L	4.1-5.5
				肌酐	47	umol/L	19-44
				碱性磷酸酶	219	U/L	143-406
				尿素	5.00	mmol/L	2.50-6.50
				尿酸	230.0	umol/L	142.8-339.2
				前白蛋白	190	mg/L	180-350
				天冬氨酸氨基转移酶	32	U/L	14-44
				血红蛋白	138.00	g/L	115-150
				血小板	343	10^9/L	187-475
				直接胆红素	0.8	umol/L	≤8.0
				总胆红素	2.3	umol/L	≤21.0
				总胆汁酸	4.3	umol/L	0.0-12.0
				总蛋白	72.2	g/L	61-79
79	陈雨彤	女	1岁3月	ß2-微球蛋白	2.63	mg/L	1.00-2.30	鲍曼不动杆菌 Acinetobacter baumann i	2901	2.4x10^5	C类
				C反应蛋白	<6.0	mg/L	0--6	人博卡病毒1型 Human bocavirus 1	48042	>1.0x10^6	A类
				γ-谷氨酰转肽酶	15	U/L	5-19	鼻病毒A型 Rhinovirus A	12176	>1.0x10^6	A类
				白蛋白	54.6	g/L	39-54
				白细胞	11.68	10^9/L	5.5-13.6
				丙氨酸氨基转移酶	16	U/L	8-42
				超敏C反应蛋白	0.7	mg/L	0--6
				胆碱酯酶	6495	U/L	5320-12920
				淀粉酶	43	U/L	35-135
				甘胆酸	0.79	mg/L	0.00-2.70
				红细胞	5.12	10^12/L	4.1-5.5
				肌酐	32	umol/L	13-33
				碱性磷酸酶	249	U/L	128-432
				尿素	3.10	mmol/L	2.30-6.70
				尿酸	298.0	umol/L	142.8-339.2
				前白蛋白	230	mg/L	180-350
				天冬氨酸氨基转移酶	49	U/L	22-59
				血红蛋白	134.00	g/L	104-143
				血小板	389	10^9/L	191-516
				直接胆红素	1.9	umol/L	≤8.0
				总胆红素	4.7	umol/L	≤21.0
				总胆汁酸	0.5	umol/L	0.0-12.0
				总蛋白	77.2	g/L	58-76
80	李奇泽	男	3月20天	ß2-微球蛋白	4.19	mg/L	1.00-2.30	肺炎支原体 Mycoplasma pneumoniae	60	<1.0x10^3	A类
				C反应蛋白	<6.0	mg/L	0--6	肺炎克雷伯菌 Klebsiela pneumoniae	900	1.8x10^4	B类
				γ-谷氨酰转肽酶	46	U/L	9-150	鲍曼不动杆菌 Acinetobacter baumann i	6314	6.0x10^4	C类
				白蛋白	44.6	g/L	35-50	人呼吸道合胞病毒A型 Human respiratory syncytial virus A	38635	>1.0x10^6	A类
				白细胞	9.68	10^9/L	5.6-14.5	巨细胞病毒(CMV) Cytomegalo Virus	255	2.1x10^4	B类
				丙氨酸氨基转移酶	23	U/L	8-71
				超敏C反应蛋白	0.7	mg/L	0--6
				胆碱酯酶	8095	U/L	5320-12920
				淀粉酶	6	U/L	35-135
				甘胆酸	1.58	mg/L	0.00-2.70
				红细胞	4.25	10^12/L	3.5-5.6
				肌酐	24	umol/L	13-33
				碱性磷酸酶	225	U/L	98-532
				尿素	2.50	mmol/L	0.80-5.30
				尿酸	185.0	umol/L	202.3-416.5
				前白蛋白	160	mg/L	200-430
				天冬氨酸氨基转移酶	31	U/L	21-80
				血红蛋白	121.00	g/L	99-196
				血小板	590	10^9/L	203-653
				直接胆红素	2.1	umol/L	≤8.0
				总胆红素	3.7	umol/L	≤26.0
				总胆汁酸	5.1	umol/L	0.0-12.0
				总蛋白	61.8	g/L	49-71
81	徐菱溪	女	1岁5月	ß2-微球蛋白	2.27	mg/L	1.00-2.30	肺炎支原体 Mycoplasma pneumoniae	38804	>1.0x10^6	A类
				C反应蛋白	<6.0	mg/L	0--6	人呼吸道合胞病毒B型 Human respiratory syncytial virus B	22544	>1.0x10^6	A类
				γ-谷氨酰转肽酶	7	U/L	5-19	鼻病毒A型 Rhinovirus A	2093	8.1x10^5	A类
				白蛋白	48.5	g/L	39-54	人博卡病毒1型 Human bocavirus 1	198	7.1x10^4	A类
				白细胞	9.14	10^9/L	5.5-13.6
				丙氨酸氨基转移酶	11	U/L	8-42
				超敏C反应蛋白	5.5	mg/L	0--6
				胆碱酯酶	10028	U/L	5320-12920
				淀粉酶	65	U/L	35-135
				甘胆酸	2.28	mg/L	0.00-2.70
				红细胞	4.32	10^12/L	4.1-5.5
				肌酐	21	umol/L	13-33
				碱性磷酸酶	206	U/L	128-432
				尿素	3.10	mmol/L	2.30-6.70
				尿酸	263.0	umol/L	142.8-339.2
				前白蛋白	160	mg/L	180-350
				天冬氨酸氨基转移酶	38	U/L	22-59
				血红蛋白	121.00	g/L	104-143
				血小板	276	10^9/L	191-516
				直接胆红素	1.3	umol/L	≤8.0
				总胆红素	2.7	umol/L	≤21.0
				总胆汁酸	4.8	umol/L	0.0-12.0
				总蛋白	75.0	g/L	58-76
82	卞越煊	男	9岁	ß2-微球蛋白	2.50	mg/L	1.00-2.30	流感嗜血杆菌 Haemophilus influenzae	365	1.6x10^5	B
				C反应蛋白	13.8	mg/L	0--6	人腺病毒3型 Human adenovirus B3	83991	>1.0x10^6	A
				γ-谷氨酰转肽酶	14	U/L	5-19	鼻病毒B型 Rhinovirus B	219	1.2x10^5	A
				白蛋白	43.9	g/L	39-54	人偏肺病毒 Human metapneumovirus	168	9.6x10^4	A
				白细胞	8.01	10^9/L	4.6-11.9
				丙氨酸氨基转移酶	11	U/L	7-30
				超敏C反应蛋白	>6.0	mg/L	0--6
				胆碱酯酶	7221	U/L	5320-12920
				淀粉酶	57	U/L	35-135
				甘胆酸	3.71	mg/L	0.00-2.70
				红细胞	4.52	10^12/L	4.3-5.7
				肌酐	46	umol/L	27-66
				碱性磷酸酶	224	U/L	146-500
				尿素	4.00	mmol/L	2.70-7.00
				尿酸	273.0	umol/L	202.3-416.5
				前白蛋白	150	mg/L	200-430
				天冬氨酸氨基转移酶	19	U/L	14-44
				血红蛋白	125.00	g/L	121-158
				血小板	203	10^9/L	177-446
				直接胆红素	2.2	umol/L	≤8.0
				总胆红素	3.7	umol/L	≤26.0
				总胆汁酸	9.5	umol/L	0.0-12.0
				总蛋白	72.2	g/L	65-84
83	刘星冉	男	3岁3月	ß2-微球蛋白	2.14	mg/L	1.00-2.30	人腺病毒3型 Human adenovirus B3	86451	>1.0x10^6	A
				C反应蛋白	11.3	mg/L	0--6	人博卡病毒1型 Human bocavirus 1	16	<1.0x10^3	A
				γ-谷氨酰转肽酶	7	U/L	5-19
				白蛋白	41.4	g/L	39-54
				白细胞	9.37	10^9/L	4.9-12.7
				丙氨酸氨基转移酶	9	U/L	7-30
				超敏C反应蛋白	>6.0	mg/L	0--6
				胆碱酯酶	7336	U/L	5320-12920
				淀粉酶	20	U/L	35-135
				甘胆酸	1.83	mg/L	0.00-2.70
				红细胞	4.61	10^12/L	4.1-5.5
				肌酐	37	umol/L	19-44
				碱性磷酸酶	180	U/L	143-406
				尿素	4.10	mmol/L	2.70-7.00
				尿酸	282.0	umol/L	202.3-416.5
				前白蛋白	120	mg/L	200-430
				天冬氨酸氨基转移酶	31	U/L	14-44
				血红蛋白	123.00	g/L	115-150
				血小板	189	10^9/L	187-475
				直接胆红素	3.0	umol/L	≤8.0
				总胆红素	5.0	umol/L	≤26.0
				总胆汁酸	3.2	umol/L	0.0-12.0
				总蛋白	61.7	g/L	61-79
84	顾宇豪	男	5岁2月	ß2-微球蛋白	1.04	mg/L	1.00-2.30	流感嗜血杆菌 Haemophilus influenzae	266	8.6x10^4	B
				C反应蛋白	<0.2	mg/L	0--6	鼻病毒B型 Rhinovirus B	64745	>1.0x10^6	A
				γ-谷氨酰转肽酶	11	U/L	5-19	巨细胞病毒(CMV) Cytomegalo Virus	29	<1.0x10^3	B
				白蛋白	43.5	g/L	39-54
				白细胞	10.45	10^9/L	4.9-12.7
				丙氨酸氨基转移酶	10	U/L	7-30
				超敏C反应蛋白	<0.2	mg/L	0--6
				胆碱酯酶	7627	U/L	5320-12920
				淀粉酶	84	U/L	35-135
				甘胆酸	1.01	mg/L	0.00-2.70
				红细胞	4.46	10^12/L	4.1-5.5
				肌酐	36	umol/L	19-44
				碱性磷酸酶	201	U/L	143-406
				尿素	3.30	mmol/L	2.70-7.00
				尿酸	262.0	umol/L	202.3-416.5
				前白蛋白	190	mg/L	200-430
				天冬氨酸氨基转移酶	24	U/L	14-44
				血红蛋白	125.00	g/L	115-150
				血小板	303	10^9/L	187-475
				直接胆红素	2.9	umol/L	≤8.0
				总胆红素	5.7	umol/L	≤26.0
				总胆汁酸	5.9	umol/L	0.0-12.0
				总蛋白	62.8	g/L	61-79
85	谷诗涵	女	2岁3月	ß2-微球蛋白	3.33	mg/L	1.00-2.30	鲍曼不动杆菌 Acinetobacter baumann i	84	2.4x10^4	C
				C反应蛋白	<6.0	mg/L	0--6	人偏肺病毒 Human metapneumovirus	73461	>1.0x10^6	A
				γ-谷氨酰转肽酶	7	U/L	5-19	巨细胞病毒(CMV) Cytomegalo Virus	12	<1.0x10^3	B
				白蛋白	47.9	g/L	39-54
				白细胞	15.17	10^9/L	4.9-12.7
				丙氨酸氨基转移酶	14	U/L	7-30
				超敏C反应蛋白	0.9	mg/L	0--6
				胆碱酯酶	7629	U/L	5320-12920
				淀粉酶	44	U/L	35-135
				甘胆酸	1.88	mg/L	0.00-2.70
				红细胞	4.70	10^12/L	4.1-5.5
				肌酐	33	umol/L	19-44
				碱性磷酸酶	203	U/L	143-406
				尿素	3.60	mmol/L	2.50-6.50
				尿酸	239.0	umol/L	142.8-339.2
				前白蛋白	130	mg/L	180-350
				天冬氨酸氨基转移酶	38	U/L	14-44
				血红蛋白	125.00	g/L	115-150
				血小板	259	10^9/L	187-475
				直接胆红素	1.2	umol/L	≤8.0
				总胆红素	1.5	umol/L	≤21.0
				总胆汁酸	4.6	umol/L	0.0-12.0
				总蛋白	67.3	g/L	61-79
86	顾源源	女	5岁3月	ß2-微球蛋白	1.54	mg/L	1.00-2.30	铜绿假单胞菌 Pseudomonas aeruginosa	22	<1.0x10^3	B
				C反应蛋白	<0.2	mg/L	0--6	鲍曼不动杆菌 Acinetobacter baumann i	148	7.4x10^3	C
				γ-谷氨酰转肽酶	12	U/L	5-19
				白蛋白	46.8	g/L	39-54
				白细胞	6.89	10^9/L	4.9-12.7
				丙氨酸氨基转移酶	8	U/L	7-30
				超敏C反应蛋白	<0.2	mg/L	0--6
				胆碱酯酶	8323	U/L	5320-12920
				淀粉酶	36	U/L	35-135
				甘胆酸	2.48	mg/L	0.00-2.70
				红细胞	4.60	10^12/L	4.1-5.5
				肌酐	31	umol/L	19-44
				碱性磷酸酶	269	U/L	143-406
				尿素	3.30	mmol/L	2.50-6.50
				尿酸	165.0	umol/L	142.8-339.2
				前白蛋白	150	mg/L	180-350
				天冬氨酸氨基转移酶	19	U/L	14-44
				血红蛋白	126.00	g/L	115-150
				血小板	251	10^9/L	187-475
				直接胆红素	4.2	umol/L	≤8.0
				总胆红素	10.6	umol/L	≤21.0
				总胆汁酸	8.6	umol/L	0.0-12.0
				总蛋白	67.0	g/L	61-79
87	徐严涛	男	3岁10月	ß2-微球蛋白	2.71	mg/L	1.00-2.30	肺炎支原体 Mycoplasma pneumoniae	43	<1.0x10^3	A
				C反应蛋白	6.7	mg/L	0--6	卡他莫拉菌 Moraxela catarrhalis	52715	>1.0x10^6	B
				γ-谷氨酰转肽酶	12	U/L	5-19	人偏肺病毒 Human metapneumovirus	36566	>1.0x10^6	A
				白蛋白	48.8	g/L	39-54
				白细胞	9.37	10^9/L	4.9-12.7
				丙氨酸氨基转移酶	19	U/L	7-30
				超敏C反应蛋白	>6.0	mg/L	0--6
				胆碱酯酶	8863	U/L	5320-12920
				淀粉酶	49	U/L	35-135
				甘胆酸	1.88	mg/L	0.00-2.70
				红细胞	4.40	10^12/L	4.1-5.5
				肌酐	30	umol/L	19-44
				碱性磷酸酶	222	U/L	143-406
				尿素	7.50	mmol/L	2.70-7.00
				尿酸	370.0	umol/L	202.3-416.5
				前白蛋白	160	mg/L	200-430
				天冬氨酸氨基转移酶	37	U/L	14-44
				血红蛋白	127.00	g/L	115-150
				血小板	236	10^9/L	187-475
				直接胆红素	1.8	umol/L	≤8.0
				总胆红素	4.0	umol/L	≤26.0
[truncated: 1,658 more rows]

## Sheet: 正常组（无C反应蛋白结果）
序号	姓名	性别	年龄	项目	结果	单位	参考范围
1	毕稼宁	男	1岁	ß2-微球蛋白	1.74	mg/L	1.00-2.30
				γ-谷氨酰转肽酶	10	U/L	5-19
				白蛋白	46.7	g/L	39-54
				白细胞	7.09	10^9/L	5.5-13.6
				丙氨酸氨基转移酶	27	U/L	8-42
				胆碱酯酶	8177	U/L	5320-12920
				淀粉酶	64	U/L	35-135
				甘胆酸	1.97	mg/L	0.00-2.70
				红细胞	4.53	10^12/L	4.1-5.5
				肌酐	27	umol/L	13-33
				碱性磷酸酶	217	U/L	128-432
				尿素	3.90	mmol/L	2.30-6.70
				尿酸	205.0	umol/L	202.3-416.5
				前白蛋白	190	mg/L	200-430
				天冬氨酸氨基转移酶	47	U/L	22-59
				血红蛋白	117.00	g/L	104-143
				血小板	177	10^9/L	191-516
				直接胆红素	2.7	umol/L	≤8.0
				总胆红素	7.2	umol/L	≤26.0
				总胆汁酸	0.7	umol/L	0.0-12.0
				总蛋白	63.0	g/L	58-76
2	卞沐婷	女	7月	ß2-微球蛋白	1.78	mg/L	1.00-2.30
				γ-谷氨酰转肽酶	18	U/L	6-31
				白蛋白	46.8	g/L	39-54
				白细胞	7.97	10^9/L	5-14.2
				丙氨酸氨基转移酶	15	U/L	8-71
				胆碱酯酶	9501	U/L	5320-12920
				淀粉酶	20	U/L	35-135
				甘胆酸	3.29	mg/L	0.00-2.70
				红细胞	4.27	10^12/L	4.1-5.5
				肌酐	19	umol/L	13-33
				碱性磷酸酶	289	U/L	106-420
				尿素	3.10	mmol/L	1.10-5.90
				尿酸	203.0	umol/L	142.8-339.2
				前白蛋白	180	mg/L	180-350
				天冬氨酸氨基转移酶	27	U/L	21-80
				血红蛋白	114.00	g/L	103-138
				血小板	289	10^9/L	172-601
				直接胆红素	2.3	umol/L	≤8.0
				总胆红素	4.7	umol/L	≤21.0
				总胆汁酸	12.3	umol/L	0.0-12.0
				总蛋白	60.5	g/L	55-75
3	蔡梦瑶	女	3岁	ß2-微球蛋白	1.13	mg/L	1.00-2.30
				γ-谷氨酰转肽酶	6	U/L	5-19
				白蛋白	48.3	g/L	39-54
				白细胞	7.03	10^9/L	4.9-12.7
				丙氨酸氨基转移酶	7	U/L	7-30
				胆碱酯酶	7651	U/L	5320-12920
				淀粉酶	51	U/L	35-135
				甘胆酸	2.42	mg/L	0.00-2.70
				红细胞	4.48	10^12/L	4.1-5.5
				肌酐	49	umol/L	19-44
				碱性磷酸酶	228	U/L	143-406
				尿素	3.20	mmol/L	2.50-6.50
				尿酸	236.0	umol/L	142.8-339.2
				前白蛋白	180	mg/L	180-350
				天冬氨酸氨基转移酶	20	U/L	14-44
				血红蛋白	123.00	g/L	115-150
				血小板	245	10^9/L	187-475
				直接胆红素	2.4	umol/L	≤8.0
				总胆红素	4.4	umol/L	≤21.0
				总胆汁酸	4.6	umol/L	0.0-12.0
				总蛋白	69.2	g/L	61-79
4	曹可心	女	6岁	ß2-微球蛋白	2.57	mg/L	1.00-2.30
				γ-谷氨酰转肽酶	7	U/L	5-19
				白蛋白	47.6	g/L	39-54
				白细胞	4.05	10^9/L	4.6-11.9
				丙氨酸氨基转移酶	14	U/L	7-30
				胆碱酯酶	9085	U/L	5320-12920
				淀粉酶	51	U/L	35-135
				甘胆酸	1.81	mg/L	0.00-2.70
				红细胞	4.29	10^12/L	4.3-5.7
				肌酐	36	umol/L	27-66
				碱性磷酸酶	202	U/L	143-406
				尿素	3.40	mmol/L	2.50-6.50
				尿酸	281.0	umol/L	142.8-339.2
				前白蛋白	180	mg/L	180-350
				天冬氨酸氨基转移酶	20	U/L	14-44
				血红蛋白	121.00	g/L	121-158
				血小板	263	10^9/L	177-446
				直接胆红素	1.6	umol/L	≤8.0
				总胆红素	3.8	umol/L	≤21.0
				总胆汁酸	2.7	umol/L	0.0-12.0
				总蛋白	72.2	g/L	65-84
5	曹锐哲	男	9岁	ß2-微球蛋白	1.04	mg/L	1.00-2.30
				γ-谷氨酰转肽酶	13	U/L	5-19
				白蛋白	48.0	g/L	39-54
				白细胞	5.50	10^9/L	4.6-11.9
				丙氨酸氨基转移酶	12	U/L	7-30
				胆碱酯酶	9110	U/L	5320-12920
				淀粉酶	83	U/L	35-135
				甘胆酸	2.37	mg/L	0.00-2.70
				红细胞	4.98	10^12/L	4.3-5.7
				肌酐	47	umol/L	27-66
				碱性磷酸酶	310	U/L	146-500
				尿素	4.60	mmol/L	2.70-7.00
				尿酸	245.0	umol/L	202.3-416.5
				前白蛋白	210	mg/L	200-430
				天冬氨酸氨基转移酶	25	U/L	14-44
				血红蛋白	134.00	g/L	121-158
				血小板	318	10^9/L	177-446
				直接胆红素	3.8	umol/L	≤8.0
				总胆红素	8.9	umol/L	≤26.0
				总胆汁酸	5.6	umol/L	0.0-12.0
				总蛋白	74.9	g/L	65-84
6	陈澄	男	8岁	ß2-微球蛋白	1.55	mg/L	1.00-2.30
				γ-谷氨酰转肽酶	8	U/L	5-19
				白蛋白	47.2	g/L	39-54
				白细胞	8.23	10^9/L	4.6-11.9
				丙氨酸氨基转移酶	8	U/L	7-30
				胆碱酯酶	8156	U/L	5320-12920
				淀粉酶	62	U/L	35-135
				甘胆酸	2.14	mg/L	0.00-2.70
				红细胞	4.57	10^12/L	4.3-5.7
				肌酐	46	umol/L	27-66
				碱性磷酸酶	216	U/L	143-406
				尿素	3.70	mmol/L	2.70-7.00
				尿酸	237.0	umol/L	202.3-416.5
				前白蛋白	160	mg/L	200-430
				天冬氨酸氨基转移酶	21	U/L	14-44
				血红蛋白	131.00	g/L	121-158
				血小板	192	10^9/L	177-446
				直接胆红素	3.7	umol/L	≤8.0
				总胆红素	7.3	umol/L	≤26.0
				总胆汁酸	4.0	umol/L	0.0-12.0
				总蛋白	67.7	g/L	65-84
7	陈家烨	男	9月	ß2-微球蛋白	2.15	mg/L	1.00-2.30
				γ-谷氨酰转肽酶	8	U/L	6-31
				白蛋白	44.9	g/L	39-54
				白细胞	13.50	10^9/L	5-14.2
				丙氨酸氨基转移酶	24	U/L	8-71
				胆碱酯酶	8198	U/L	5320-12920
				淀粉酶	24	U/L	35-135
				甘胆酸	1.90	mg/L	0.00-2.70
				红细胞	4.30	10^12/L	4.1-5.5
				肌酐	25	umol/L	13-33
				碱性磷酸酶	259	U/L	106-420
				尿素	3.10	mmol/L	1.10-5.90
				尿酸	175.0	umol/L	202.3-416.5
				前白蛋白	160	mg/L	200-430
				天冬氨酸氨基转移酶	46	U/L	21-80
				血红蛋白	113.00	g/L	103-138
				血小板	302	10^9/L	172-601
				直接胆红素	1.7	umol/L	≤8.0
				总胆红素	2.9	umol/L	≤26.0
				总胆汁酸	5.3	umol/L	0.0-12.0
				总蛋白	65.8	g/L	55-75
8	陈沐阳	男	1岁	ß2-微球蛋白	1.73	mg/L	1.00-2.30
				γ-谷氨酰转肽酶	9	U/L	5-19
				白蛋白	48.7	g/L	39-54
				白细胞	7.78	10^9/L	5.5-13.6
				丙氨酸氨基转移酶	11	U/L	8-42
				胆碱酯酶	10219	U/L	5320-12920
				淀粉酶	60	U/L	35-135
				甘胆酸	2.28	mg/L	0.00-2.70
				红细胞	4.52	10^12/L	4.1-5.5
				肌酐	31	umol/L	13-33
				碱性磷酸酶	397	U/L	128-432
				尿素	5.00	mmol/L	2.30-6.70
				尿酸	208.0	umol/L	202.3-416.5
				前白蛋白	210	mg/L	200-430
				天冬氨酸氨基转移酶	26	U/L	22-59
				血红蛋白	130.00	g/L	104-143
				血小板	239	10^9/L	191-516
				直接胆红素	2.6	umol/L	≤8.0
				总胆红素	5.3	umol/L	≤26.0
				总胆汁酸	4.8	umol/L	0.0-12.0
				总蛋白	63.9	g/L	58-76
9	陈奕然	男	10月	ß2-微球蛋白	2.56	mg/L	1.00-2.30
				γ-谷氨酰转肽酶	16	U/L	6-31
				白蛋白	49.2	g/L	39-54
				白细胞	8.13	10^9/L	5-14.2
				丙氨酸氨基转移酶	24	U/L	8-71
				胆碱酯酶	15768	U/L	5320-12920
				淀粉酶	29	U/L	35-135
				甘胆酸	2.07	mg/L	0.00-2.70
				红细胞	5.14	10^12/L	4.1-5.5
				肌酐	31	umol/L	13-33
				碱性磷酸酶	248	U/L	106-420
				尿素	4.30	mmol/L	1.10-5.90
				尿酸	280.0	umol/L	202.3-416.5
				前白蛋白	190	mg/L	200-430
				天冬氨酸氨基转移酶	52	U/L	21-80
				血红蛋白	129.00	g/L	103-138
				血小板	222	10^9/L	172-601
				直接胆红素	2.1	umol/L	≤8.0
				总胆红素	3.0	umol/L	≤26.0
				总胆汁酸	10.4	umol/L	0.0-12.0
				总蛋白	65.2	g/L	55-75
10	陈雨枫	男	4岁	ß2-微球蛋白	2.13	mg/L	1.00-2.30
				γ-谷氨酰转肽酶	8	U/L	5-19
				白蛋白	53.5	g/L	39-54
				白细胞	10.27	10^9/L	4.9-12.7
				丙氨酸氨基转移酶	14	U/L	7-30
				胆碱酯酶	9806	U/L	5320-12920
				淀粉酶	85	U/L	35-135
				甘胆酸	1.78	mg/L	0.00-2.70
				红细胞	4.76	10^12/L	4.1-5.5
				肌酐	34	umol/L	19-44
				碱性磷酸酶	241	U/L	143-406
				尿素	4.50	mmol/L	2.70-7.00
				尿酸	254.0	umol/L	202.3-416.5
				前白蛋白	170	mg/L	200-430
				天冬氨酸氨基转移酶	25	U/L	14-44
				血红蛋白	124.00	g/L	115-150
				血小板	336	10^9/L	187-475
				直接胆红素	2.6	umol/L	≤8.0
				总胆红素	6.5	umol/L	≤26.0
				总胆汁酸	1.8	umol/L	0.0-12.0
				总蛋白	84.3	g/L	61-79
11	陈煜祺	男	7岁	ß2-微球蛋白	1.27	mg/L	1.00-2.30
				γ-谷氨酰转肽酶	7	U/L	5-19
				白蛋白	48.4	g/L	39-54
				白细胞	6.20	10^9/L	4.6-11.9
				丙氨酸氨基转移酶	10	U/L	7-30
				胆碱酯酶	9910	U/L	5320-12920
				淀粉酶	47	U/L	35-135
				甘胆酸	2.40	mg/L	0.00-2.70
				红细胞	4.87	10^12/L	4.3-5.7
				肌酐	34	umol/L	27-66
				碱性磷酸酶	355	U/L	143-406
				尿素	4.10	mmol/L	2.70-7.00
				尿酸	302.0	umol/L	202.3-416.5
				前白蛋白	200	mg/L	200-430
				天冬氨酸氨基转移酶	19	U/L	14-44
				血红蛋白	131.00	g/L	121-158
				血小板	362	10^9/L	177-446
				直接胆红素	1.7	umol/L	≤8.0
				总胆红素	3.5	umol/L	≤26.0
				总胆汁酸	5.9	umol/L	0.0-12.0
				总蛋白	68.6	g/L	65-84
12	陈祉睿	男	3岁	ß2-微球蛋白	1.33	mg/L	1.00-2.30
				γ-谷氨酰转肽酶	6	U/L	5-19
				白蛋白	45.0	g/L	39-54
				白细胞	5.06	10^9/L	4.9-12.7
				丙氨酸氨基转移酶	8	U/L	7-30
				胆碱酯酶	6900	U/L	5320-12920
				淀粉酶	126	U/L	35-135
				甘胆酸	2.20	mg/L	0.00-2.70
				红细胞	4.19	10^12/L	4.1-5.5
				肌酐	28	umol/L	19-44
				碱性磷酸酶	213	U/L	143-406
				尿素	5.20	mmol/L	2.70-7.00
				尿酸	285.0	umol/L	202.3-416.5
				前白蛋白	170	mg/L	200-430
				天冬氨酸氨基转移酶	35	U/L	14-44
				血红蛋白	119.00	g/L	115-150
				血小板	254	10^9/L	187-475
				直接胆红素	7.1	umol/L	≤8.0
				总胆红素	17.4	umol/L	≤26.0
				总胆汁酸	9.3	umol/L	0.0-12.0
				总蛋白	64.2	g/L	61-79
13	程晟昱	男	4岁	ß2-微球蛋白	1.40	mg/L	1.00-2.30
				C反应蛋白	<0.2	mg/L	0--6
				γ-谷氨酰转肽酶	10	U/L	5-19
				白蛋白	48.0	g/L	39-54
				白细胞	8.23	10^9/L	4.9-12.7
				丙氨酸氨基转移酶	8	U/L	7-30
				超敏C反应蛋白	<0.2	mg/L	0--6
				胆碱酯酶	8965	U/L	5320-12920
				淀粉酶	60	U/L	35-135
				甘胆酸	1.12	mg/L	0.00-2.70
				红细胞	4.85	10^12/L	4.1-5.5
				肌酐	28	umol/L	19-44
				碱性磷酸酶	223	U/L	143-406
				尿素	5.20	mmol/L	2.70-7.00
				尿酸	237.0	umol/L	202.3-416.5
				前白蛋白	200	mg/L	200-430
				天冬氨酸氨基转移酶	23	U/L	14-44
				血红蛋白	130.00	g/L	115-150
				血小板	333	10^9/L	187-475
				直接胆红素	2.1	umol/L	≤8.0
				总胆红素	4.5	umol/L	≤26.0
				总胆汁酸	5.4	umol/L	0.0-12.0
				总蛋白	68.6	g/L	61-79
14	程嘉佑	男	4岁	ß2-微球蛋白	1.28	mg/L	1.00-2.30
				γ-谷氨酰转肽酶	5	U/L	5-19
				白蛋白	44.2	g/L	39-54
				白细胞	5.66	10^9/L	4.9-12.7
				丙氨酸氨基转移酶	11	U/L	7-30
				胆碱酯酶	9756	U/L	5320-12920
				淀粉酶	58	U/L	35-135
				甘胆酸	2.16	mg/L	0.00-2.70
				红细胞	4.26	10^12/L	4.1-5.5
				肌酐	28	umol/L	19-44
				碱性磷酸酶	242	U/L	143-406
				尿素	5.30	mmol/L	2.70-7.00
				尿酸	256.0	umol/L	202.3-416.5
				前白蛋白	180	mg/L	200-430
				天冬氨酸氨基转移酶	29	U/L	14-44
				血红蛋白	125.00	g/L	115-150
				血小板	316	10^9/L	187-475
				直接胆红素	3.2	umol/L	≤8.0
				总胆红素	8.1	umol/L	≤26.0
				总胆汁酸	2.8	umol/L	0.0-12.0
				总蛋白	66.2	g/L	61-79
15	储子杰	男	10岁	ß2-微球蛋白	1.42	mg/L	1.00-2.30
				γ-谷氨酰转肽酶	9	U/L	5-19
				白蛋白	47.8	g/L	39-54
				白细胞	5.99	10^9/L	4.6-11.9
				丙氨酸氨基转移酶	7	U/L	7-30
				胆碱酯酶	7192	U/L	5320-12920
				淀粉酶	66	U/L	35-135
				甘胆酸	1.99	mg/L	0.00-2.70
				红细胞	4.50	10^12/L	4.3-5.7
				肌酐	56	umol/L	27-66
				碱性磷酸酶	176	U/L	146-500
				尿素	5.80	mmol/L	2.70-7.00
				尿酸	228.0	umol/L	202.3-416.5
				前白蛋白	190	mg/L	200-430
				天冬氨酸氨基转移酶	20	U/L	14-44
				血红蛋白	128.00	g/L	121-158
				血小板	290	10^9/L	177-446
				直接胆红素	2.7	umol/L	≤8.0
				总胆红素	6.0	umol/L	≤26.0
				总胆汁酸	4.5	umol/L	0.0-12.0
				总蛋白	70.4	g/L	65-84
16	代珅	男	3岁	ß2-微球蛋白	1.54	mg/L	1.00-2.30
				γ-谷氨酰转肽酶	9	U/L	5-19
				白蛋白	44.6	g/L	39-54
				白细胞	8.96	10^9/L	4.9-12.7
				丙氨酸氨基转移酶	11	U/L	7-30
				胆碱酯酶	7372	U/L	5320-12920
				淀粉酶	91	U/L	35-135
				甘胆酸	2.13	mg/L	0.00-2.70
				红细胞	4.73	10^12/L	4.1-5.5
				肌酐	31	umol/L	19-44
				碱性磷酸酶	216	U/L	143-406
				尿素	5.40	mmol/L	2.70-7.00
				尿酸	218.0	umol/L	202.3-416.5
				前白蛋白	190	mg/L	200-430
				天冬氨酸氨基转移酶	27	U/L	14-44
				血红蛋白	127.00	g/L	115-150
				血小板	308	10^9/L	187-475
				直接胆红素	2.1	umol/L	≤8.0
				总胆红素	4.2	umol/L	≤26.0
				总胆汁酸	4.9	umol/L	0.0-12.0
				总蛋白	64.8	g/L	61-79
17	戴钰杰	男	11月	ß2-微球蛋白	1.78	mg/L	1.00-2.30
				γ-谷氨酰转肽酶	11	U/L	6-31
				白蛋白	49.4	g/L	39-54
				白细胞	8.52	10^9/L	5-14.2
				丙氨酸氨基转移酶	14	U/L	8-71
				胆碱酯酶	8416	U/L	5320-12920
				淀粉酶	53	U/L	35-135
				甘胆酸	2.04	mg/L	0.00-2.70
				红细胞	4.75	10^12/L	4.1-5.5
				肌酐	20	umol/L	13-33
				碱性磷酸酶	293	U/L	106-420
				尿素	3.20	mmol/L	1.10-5.90
				尿酸	143.0	umol/L	202.3-416.5
				前白蛋白	190	mg/L	200-430
				天冬氨酸氨基转移酶	39	U/L	21-80
				血红蛋白	121.00	g/L	103-138
				血小板	253	10^9/L	172-601
				直接胆红素	2.7	umol/L	≤8.0
				总胆红素	6.2	umol/L	≤26.0
				总胆汁酸	1.9	umol/L	0.0-12.0
				总蛋白	67.8	g/L	55-75
18	董玉涛	男	1岁	ß2-微球蛋白	1.36	mg/L	1.00-2.30
				γ-谷氨酰转肽酶	11	U/L	5-19
				白蛋白	45.6	g/L	39-54
				白细胞	10.14	10^9/L	5.5-13.6
				丙氨酸氨基转移酶	13	U/L	8-42
				胆碱酯酶	8300	U/L	5320-12920
				淀粉酶	22	U/L	35-135
				甘胆酸	2.49	mg/L	0.00-2.70
				红细胞	4.66	10^12/L	4.1-5.5
				肌酐	26	umol/L	13-33
				碱性磷酸酶	324	U/L	128-432
				尿素	4.50	mmol/L	2.30-6.70
				尿酸	265.0	umol/L	202.3-416.5
				前白蛋白	200	mg/L	200-430
				天冬氨酸氨基转移酶	39	U/L	22-59
				血红蛋白	126.00	g/L	104-143
				血小板	339	10^9/L	191-516
				直接胆红素	2.6	umol/L	≤8.0
				总胆红素	6.9	umol/L	≤26.0
				总胆汁酸	6.6	umol/L	0.0-12.0
				总蛋白	65.8	g/L	58-76
19	冯科淇	男	5岁	ß2-微球蛋白	1.25	mg/L	1.00-2.30
				γ-谷氨酰转肽酶	8	U/L	5-19
				白蛋白	43.2	g/L	39-54
				白细胞	4.92	10^9/L	4.9-12.7
				丙氨酸氨基转移酶	10	U/L	7-30
				胆碱酯酶	5247	U/L	5320-12920
				淀粉酶	107	U/L	35-135
				甘胆酸	4.50	mg/L	0.00-2.70
				红细胞	4.63	10^12/L	4.1-5.5
				肌酐	34	umol/L	19-44
				碱性磷酸酶	155	U/L	143-406
				尿素	2.80	mmol/L	2.70-7.00
				尿酸	216.0	umol/L	202.3-416.5
				前白蛋白	220	mg/L	200-430
				天冬氨酸氨基转移酶	29	U/L	14-44
				血红蛋白	121.00	g/L	115-150
				血小板	250	10^9/L	187-475
				直接胆红素	1.9	umol/L	≤8.0
				总胆红素	5.6	umol/L	≤26.0
				总胆汁酸	9.9	umol/L	0.0-12.0
				总蛋白	65.8	g/L	61-79
20	葛秦源	男	8岁	ß2-微球蛋白	1.53	mg/L	1.00-2.30
				γ-谷氨酰转肽酶	7	U/L	5-19
				白蛋白	45.7	g/L	39-54
				白细胞	7.53	10^9/L	4.6-11.9
				丙氨酸氨基转移酶	7	U/L	7-30
				胆碱酯酶	8153	U/L	5320-12920
				淀粉酶	74	U/L	35-135
				甘胆酸	2.36	mg/L	0.00-2.70
				红细胞	4.71	10^12/L	4.3-5.7
				肌酐	40	umol/L	27-66
				碱性磷酸酶	162	U/L	143-406
				尿素	5.30	mmol/L	2.70-7.00
				尿酸	238.0	umol/L	202.3-416.5
				前白蛋白	160	mg/L	200-430
				天冬氨酸氨基转移酶	20	U/L	14-44
				血红蛋白	137.00	g/L	121-158
				血小板	361	10^9/L	177-446
				直接胆红素	2.4	umol/L	≤8.0
				总胆红素	6.3	umol/L	≤26.0
				总胆汁酸	4.4	umol/L	0.0-12.0
				总蛋白	71.3	g/L	65-84
21	顾书含	男	2岁	ß2-微球蛋白	1.88	mg/L	1.00-2.30
				γ-谷氨酰转肽酶	7	U/L	5-19
				白蛋白	44.1	g/L	39-54
				白细胞	8.16	10^9/L	4.9-12.7
				丙氨酸氨基转移酶	12	U/L	7-30
				胆碱酯酶	9893	U/L	5320-12920
				淀粉酶	62	U/L	35-135
				甘胆酸	3.96	mg/L	0.00-2.70
				红细胞	5.09	10^12/L	4.1-5.5
				肌酐	27	umol/L	19-44
				碱性磷酸酶	224	U/L	143-406
				尿素	4.30	mmol/L	2.70-7.00
				尿酸	226.0	umol/L	202.3-416.5
				前白蛋白	190	mg/L	200-430
				天冬氨酸氨基转移酶	20	U/L	14-44
				血红蛋白	138.00	g/L	115-150
				血小板	433	10^9/L	187-475
				直接胆红素	1.6	umol/L	≤8.0
				总胆红素	3.9	umol/L	≤26.0
				总胆汁酸	5.0	umol/L	0.0-12.0
				总蛋白	69.0	g/L	61-79
22	管铭凯	男	1岁	ß2-微球蛋白	1.83	mg/L	1.00-2.30
				γ-谷氨酰转肽酶	9	U/L	5-19
				白蛋白	44.7	g/L	39-54
				白细胞	11.25	10^9/L	5.5-13.6
				丙氨酸氨基转移酶	12	U/L	8-42
				胆碱酯酶	9018	U/L	5320-12920
				淀粉酶	27	U/L	35-135
				甘胆酸	2.28	mg/L	0.00-2.70
				红细胞	4.49	10^12/L	4.1-5.5
				肌酐	21	umol/L	13-33
				碱性磷酸酶	258	U/L	128-432
				尿素	3.70	mmol/L	2.30-6.70
				尿酸	211.0	umol/L	202.3-416.5
				前白蛋白	170	mg/L	200-430
				天冬氨酸氨基转移酶	38	U/L	22-59
				血红蛋白	115.00	g/L	104-143
				血小板	466	10^9/L	191-516
				直接胆红素	2.1	umol/L	≤8.0
				总胆红素	3.2	umol/L	≤26.0
				总胆汁酸	4.8	umol/L	0.0-12.0
				总蛋白	64.0	g/L	58-76
23	郭梓睿	男	6岁	ß2-微球蛋白	1.35	mg/L	1.00-2.30
				γ-谷氨酰转肽酶	13	U/L	5-19
				白蛋白	50.0	g/L	39-54
				白细胞	7.50	10^9/L	4.6-11.9
				丙氨酸氨基转移酶	4	U/L	7-30
				胆碱酯酶	8211	U/L	5320-12920
				淀粉酶	74	U/L	35-135
				甘胆酸	1.97	mg/L	0.00-2.70
				红细胞	4.79	10^12/L	4.3-5.7
				肌酐	38	umol/L	27-66
				碱性磷酸酶	355	U/L	143-406
				尿素	3.60	mmol/L	2.70-7.00
				尿酸	219.0	umol/L	202.3-416.5
				前白蛋白	200	mg/L	200-430
				天冬氨酸氨基转移酶	23	U/L	14-44
				血红蛋白	132.00	g/L	121-158
				血小板	283	10^9/L	177-446
				直接胆红素	2.3	umol/L	≤8.0
				总胆红素	4.5	umol/L	≤26.0
				总胆汁酸	4.4	umol/L	0.0-12.0
				总蛋白	68.1	g/L	65-84
24	胡永楷	男	3岁	ß2-微球蛋白	2.48	mg/L	1.00-2.30
				γ-谷氨酰转肽酶	8	U/L	5-19
				白蛋白	46.5	g/L	39-54
				白细胞	8.52	10^9/L	4.9-12.7
				丙氨酸氨基转移酶	13	U/L	7-30
				胆碱酯酶	10012	U/L	5320-12920
				淀粉酶	72	U/L	35-135
				甘胆酸	1.30	mg/L	0.00-2.70
				红细胞	4.62	10^12/L	4.1-5.5
				肌酐	35	umol/L	19-44
				碱性磷酸酶	271	U/L	143-406
				尿素	5.30	mmol/L	2.70-7.00
				尿酸	295.0	umol/L	202.3-416.5
				前白蛋白	200	mg/L	200-430
				天冬氨酸氨基转移酶	31	U/L	14-44
				血红蛋白	127.00	g/L	115-150
				血小板	289	10^9/L	187-475
				直接胆红素	1.8	umol/L	≤8.0
				总胆红素	3.3	umol/L	≤26.0
				总胆汁酸	2.1	umol/L	0.0-12.0
				总蛋白	69.5	g/L	61-79
25	黄琬婷	女	5岁	ß2-微球蛋白	1.19	mg/L	1.00-2.30
				γ-谷氨酰转肽酶	16	U/L	5-19
				白蛋白	49.0	g/L	39-54
				白细胞	6.07	10^9/L	4.4-11.9
				丙氨酸氨基转移酶	11	U/L	7-30
				胆碱酯酶	9939	U/L	5320-12920
				淀粉酶	69	U/L	35-135
				甘胆酸	1.50	mg/L	0.00-2.70
				红细胞	4.49	10^12/L	4-5.5
				肌酐	36	umol/L	19-44
				碱性磷酸酶	324	U/L	143-406
				尿素	6.70	mmol/L	2.50-6.50
				尿酸	305.0	umol/L	142.8-339.2
				前白蛋白	240	mg/L	180-350
				天冬氨酸氨基转移酶	26	U/L	14-44
				血红蛋白	121.00	g/L	112-149
				血小板	292	10^9/L	182-472
				直接胆红素	2.6	umol/L	≤8.0
				总胆红素	5.8	umol/L	≤21.0
				总胆汁酸	2.9	umol/L	0.0-12.0
				总蛋白	68.8	g/L	61-79
26	季可卿	女	10岁	ß2-微球蛋白	1.84	mg/L	1.00-2.30
				γ-谷氨酰转肽酶	59	U/L	5-19
				白蛋白	52.1	g/L	39-54
				白细胞	7.30	10^9/L	4.6-11.9
				丙氨酸氨基转移酶	119	U/L	7-30
				胆碱酯酶	12377	U/L	5320-12920
				淀粉酶	28	U/L	35-135
				甘胆酸	2.16	mg/L	0.00-2.70
				红细胞	4.75	10^12/L	4.3-5.7
				肌酐	40	umol/L	27-66
				碱性磷酸酶	227	U/L	146-500
				尿素	5.30	mmol/L	2.50-6.50
				尿酸	482.0	umol/L	142.8-339.2
				前白蛋白	340	mg/L	180-350
				天冬氨酸氨基转移酶	43	U/L	14-44
				血红蛋白	140.00	g/L	121-158
				血小板	254	10^9/L	177-446
				直接胆红素	3.9	umol/L	≤8.0
				总胆红素	9.5	umol/L	≤21.0
				总胆汁酸	2.8	umol/L	0.0-12.0
				总蛋白	74.3	g/L	65-84
27	蒋欣雨	女	5岁	ß2-微球蛋白	1.72	mg/L	1.00-2.30
				γ-谷氨酰转肽酶	10	U/L	5-19
				白蛋白	43.7	g/L	39-54
				白细胞	7.87	10^9/L	4.9-12.7
				丙氨酸氨基转移酶	10	U/L	7-30
				胆碱酯酶	9281	U/L	5320-12920
				淀粉酶	111	U/L	35-135
				甘胆酸	1.78	mg/L	0.00-2.70
				红细胞	4.57	10^12/L	4.1-5.5
				肌酐	52	umol/L	19-44
				碱性磷酸酶	326	U/L	143-406
				尿素	5.40	mmol/L	2.50-6.50
				尿酸	289.0	umol/L	142.8-339.2
				前白蛋白	180	mg/L	180-350
				天冬氨酸氨基转移酶	26	U/L	14-44
				血红蛋白	127.00	g/L	115-150
				血小板	328	10^9/L	187-475
				直接胆红素	2.0	umol/L	≤8.0
				总胆红素	2.6	umol/L	≤21.0
				总胆汁酸	3.4	umol/L	0.0-12.0
				总蛋白	66.0	g/L	61-79
28	蒋宜果	女	9岁	ß2-微球蛋白	1.55	mg/L	1.00-2.30
				γ-谷氨酰转肽酶	15	U/L	5-19
				白蛋白	53.1	g/L	39-54
				白细胞	7.51	10^9/L	4.6-11.9
				丙氨酸氨基转移酶	28	U/L	7-30
				胆碱酯酶	9835	U/L	5320-12920
				淀粉酶	45	U/L	35-135
				甘胆酸	0.03	mg/L	0.00-2.70
				红细胞	4.87	10^12/L	4.3-5.7
				肌酐	40	umol/L	27-66
				碱性磷酸酶	336	U/L	146-500
				尿素	4.50	mmol/L	2.50-6.50
				尿酸	331.0	umol/L	142.8-339.2
				前白蛋白	270	mg/L	180-350
				天冬氨酸氨基转移酶	23	U/L	14-44
				血红蛋白	140.00	g/L	121-158
				血小板	320	10^9/L	177-446
				直接胆红素	3.2	umol/L	≤8.0
				总胆红素	9.5	umol/L	≤21.0
				总胆汁酸	3.5	umol/L	0.0-12.0
				总蛋白	84.0	g/L	65-84
29	金博逸	男	6岁	ß2-微球蛋白	1.46	mg/L	1.00-2.30
				γ-谷氨酰转肽酶	9	U/L	5-19
				白蛋白	43.7	g/L	39-54
				白细胞	6.98	10^9/L	4.6-11.9
				丙氨酸氨基转移酶	11	U/L	7-30
				胆碱酯酶	8703	U/L	5320-12920
				淀粉酶	74	U/L	35-135
				甘胆酸	1.54	mg/L	0.00-2.70
				红细胞	4.64	10^12/L	4.3-5.7
				肌酐	38	umol/L	27-66
				碱性磷酸酶	226	U/L	143-406
				尿素	4.70	mmol/L	2.70-7.00
				尿酸	259.0	umol/L	202.3-416.5
				前白蛋白	200	mg/L	200-430
				天冬氨酸氨基转移酶	22	U/L	14-44
				血红蛋白	130.00	g/L	121-158
				血小板	342	10^9/L	177-446
				直接胆红素	2.2	umol/L	≤8.0
				总胆红素	4.3	umol/L	≤26.0
				总胆汁酸	5.3	umol/L	0.0-12.0
				总蛋白	67.9	g/L	65-84
30	李邺	男	2岁	ß2-微球蛋白	1.51	mg/L	1.00-2.30
				γ-谷氨酰转肽酶	6	U/L	5-19
				白蛋白	48.9	g/L	39-54
				白细胞	4.97	10^9/L	4.9-12.7
				丙氨酸氨基转移酶	19	U/L	7-30
				胆碱酯酶	9488	U/L	5320-12920
				淀粉酶	58	U/L	35-135
				甘胆酸	2.40	mg/L	0.00-2.70
				红细胞	4.50	10^12/L	4.1-5.5
				肌酐	39	umol/L	19-44
				碱性磷酸酶	240	U/L	143-406
				尿素	4.80	mmol/L	2.70-7.00
				尿酸	234.0	umol/L	202.3-416.5
				前白蛋白	130	mg/L	200-430
				天冬氨酸氨基转移酶	38	U/L	14-44
				血红蛋白	121.00	g/L	115-150
				血小板	318	10^9/L	187-475
				直接胆红素	1.8	umol/L	≤8.0
				总胆红素	3.7	umol/L	≤26.0
				总胆汁酸	3.0	umol/L	0.0-12.0
				总蛋白	65.9	g/L	61-79
31	刘澈	男	8岁	ß2-微球蛋白	1.24	mg/L	1.00-2.30
				γ-谷氨酰转肽酶	9	U/L	5-19
				白蛋白	45.7	g/L	39-54
				白细胞	5.95	10^9/L	4.6-11.9
				丙氨酸氨基转移酶	8	U/L	7-30
				胆碱酯酶	7804	U/L	5320-12920
				淀粉酶	66	U/L	35-135
				甘胆酸	1.78	mg/L	0.00-2.70
				红细胞	4.78	10^12/L	4.3-5.7
				肌酐	43	umol/L	27-66
				碱性磷酸酶	178	U/L	143-406
				尿素	3.40	mmol/L	2.70-7.00
				尿酸	271.0	umol/L	202.3-416.5
				前白蛋白	140	mg/L	200-430
				天冬氨酸氨基转移酶	19	U/L	14-44
				血红蛋白	129.00	g/L	121-158
				血小板	348	10^9/L	177-446
				直接胆红素	1.7	umol/L	≤8.0
				总胆红素	3.3	umol/L	≤26.0
				总胆汁酸	4.3	umol/L	0.0-12.0
				总蛋白	71.9	g/L	65-84
32	刘茗希	男	1岁	ß2-微球蛋白	2.30	mg/L	1.00-2.30
				C反应蛋白	<6.0	mg/L	0--6
				γ-谷氨酰转肽酶	5	U/L	5-19
				白蛋白	46.3	g/L	39-54
				白细胞	5.69	10^9/L	5.5-13.6
				丙氨酸氨基转移酶	13	U/L	8-42
				超敏C反应蛋白	1.0	mg/L	0--6
				胆碱酯酶	11702	U/L	5320-12920
				淀粉酶	26	U/L	35-135
				甘胆酸	2.15	mg/L	0.00-2.70
				红细胞	3.93	10^12/L	4.1-5.5
				肌酐	23	umol/L	13-33
				碱性磷酸酶	196	U/L	128-432
				尿素	2.40	mmol/L	2.30-6.70
				尿酸	200.0	umol/L	202.3-416.5
				前白蛋白	120	mg/L	200-430
				天冬氨酸氨基转移酶	35	U/L	22-59
				血红蛋白	109.00	g/L	104-143
				血小板	242	10^9/L	191-516
				直接胆红素	1.4	umol/L	≤8.0
				总胆红素	2.7	umol/L	≤26.0
				总胆汁酸	3.4	umol/L	0.0-12.0
				总蛋白	63.1	g/L	58-76
33	刘轩闻	男	5岁	ß2-微球蛋白	1.75	mg/L	1.00-2.30
				γ-谷氨酰转肽酶	8	U/L	5-19
				白蛋白	46.3	g/L	39-54
				白细胞	4.77	10^9/L	4.9-12.7
				丙氨酸氨基转移酶	10	U/L	7-30
				胆碱酯酶	9271	U/L	5320-12920
				淀粉酶	51	U/L	35-135
				甘胆酸	1.63	mg/L	0.00-2.70
				红细胞	4.99	10^12/L	4.1-5.5
				肌酐	36	umol/L	19-44
				碱性磷酸酶	154	U/L	143-406
				尿素	4.50	mmol/L	2.70-7.00
				尿酸	244.0	umol/L	202.3-416.5
				前白蛋白	170	mg/L	200-430
				天冬氨酸氨基转移酶	31	U/L	14-44
				血红蛋白	126.00	g/L	115-150
				血小板	230	10^9/L	187-475
				直接胆红素	2.2	umol/L	≤8.0
				总胆红素	5.3	umol/L	≤26.0
				总胆汁酸	6.7	umol/L	0.0-12.0
				总蛋白	68.2	g/L	61-79
34	刘之昂	男	8月	ß2-微球蛋白	2.84	mg/L	1.00-2.30
				γ-谷氨酰转肽酶	9	U/L	6-31
				白蛋白	50.0	g/L	39-54
				白细胞	12.98	10^9/L	5-14.2
				丙氨酸氨基转移酶	30	U/L	8-71
				胆碱酯酶	8999	U/L	5320-12920
				淀粉酶	81	U/L	35-135
				甘胆酸	1.70	mg/L	0.00-2.70
				红细胞	4.75	10^12/L	4.1-5.5
				肌酐	25	umol/L	13-33
				碱性磷酸酶	251	U/L	106-420
				尿素	2.30	mmol/L	1.10-5.90
				尿酸	258.0	umol/L	202.3-416.5
				前白蛋白	180	mg/L	200-430
				天冬氨酸氨基转移酶	62	U/L	21-80
				血红蛋白	115.00	g/L	103-138
				血小板	448	10^9/L	172-601
				直接胆红素	1.1	umol/L	≤8.0
				总胆红素	6.2	umol/L	≤26.0
				总胆汁酸	0.7	umol/L	0.0-12.0
				总蛋白	69.7	g/L	55-75
35	卢昱轩	男	6岁	ß2-微球蛋白	1.37	mg/L	1.00-2.30
				γ-谷氨酰转肽酶	9	U/L	5-19
				白蛋白	50.4	g/L	39-54
				白细胞	6.86	10^9/L	4.6-11.9
				丙氨酸氨基转移酶	11	U/L	7-30
				胆碱酯酶	8375	U/L	5320-12920
				淀粉酶	72	U/L	35-135
				甘胆酸	2.03	mg/L	0.00-2.70
				红细胞	4.66	10^12/L	4.3-5.7
				肌酐	36	umol/L	27-66
				碱性磷酸酶	243	U/L	143-406
				尿素	3.90	mmol/L	2.70-7.00
				尿酸	288.0	umol/L	202.3-416.5
				前白蛋白	220	mg/L	200-430
				天冬氨酸氨基转移酶	23	U/L	14-44
				血红蛋白	131.00	g/L	121-158
				血小板	274	10^9/L	177-446
				直接胆红素	3.0	umol/L	≤8.0
				总胆红素	6.3	umol/L	≤26.0
				总胆汁酸	1.3	umol/L	0.0-12.0
				总蛋白	70.0	g/L	65-84
36	陆建成	男	9岁	ß2-微球蛋白	2.10	mg/L	1.00-2.30
				γ-谷氨酰转肽酶	9	U/L	5-19
				白蛋白	49.0	g/L	39-54
				白细胞	3.41	10^9/L	4.6-11.9
				丙氨酸氨基转移酶	15	U/L	7-30
				胆碱酯酶	8596	U/L	5320-12920
				淀粉酶	43	U/L	35-135
				甘胆酸	1.81	mg/L	0.00-2.70
				红细胞	4.42	10^12/L	4.3-5.7
				肌酐	41	umol/L	27-66
				碱性磷酸酶	174	U/L	146-500
				尿素	3.30	mmol/L	2.70-7.00
				尿酸	228.0	umol/L	202.3-416.5
				前白蛋白	170	mg/L	200-430
				天冬氨酸氨基转移酶	30	U/L	14-44
				血红蛋白	128.00	g/L	121-158
				血小板	198	10^9/L	177-446
				直接胆红素	2.7	umol/L	≤8.0
				总胆红素	5.4	umol/L	≤26.0
				总胆汁酸	1.5	umol/L	0.0-12.0
				总蛋白	72.2	g/L	65-84
37	陆睿泽	男	7岁	ß2-微球蛋白	1.17	mg/L	1.00-2.30
				γ-谷氨酰转肽酶	14	U/L	5-19
				白蛋白	49.4	g/L	39-54
				白细胞	7.04	10^9/L	4.6-11.9
				丙氨酸氨基转移酶	11	U/L	7-30
				胆碱酯酶	11643	U/L	5320-12920
				淀粉酶	74	U/L	35-135
				甘胆酸	2.30	mg/L	0.00-2.70
				红细胞	5.08	10^12/L	4.3-5.7
				肌酐	42	umol/L	27-66
				碱性磷酸酶	233	U/L	143-406
				尿素	5.70	mmol/L	2.70-7.00
				尿酸	314.0	umol/L	202.3-416.5
				前白蛋白	210	mg/L	200-430
				天冬氨酸氨基转移酶	21	U/L	14-44
				血红蛋白	139.00	g/L	121-158
				血小板	336	10^9/L	177-446
				直接胆红素	2.5	umol/L	≤8.0
				总胆红素	7.4	umol/L	≤26.0
				总胆汁酸	2.7	umol/L	0.0-12.0
				总蛋白	75.0	g/L	65-84
38	陆威豪	男	6岁	ß2-微球蛋白	1.01	mg/L	1.00-2.30
				γ-谷氨酰转肽酶	7	U/L	5-19
				白蛋白	46.1	g/L	39-54
				白细胞	6.73	10^9/L	4.6-11.9
				丙氨酸氨基转移酶	10	U/L	7-30
				胆碱酯酶	8972	U/L	5320-12920
				淀粉酶	53	U/L	35-135
				甘胆酸	1.87	mg/L	0.00-2.70
				红细胞	4.35	10^12/L	4.3-5.7
				肌酐	33	umol/L	27-66
				碱性磷酸酶	148	U/L	143-406
				尿素	4.50	mmol/L	2.70-7.00
				尿酸	167.0	umol/L	202.3-416.5
				前白蛋白	180	mg/L	200-430
				天冬氨酸氨基转移酶	24	U/L	14-44
				血红蛋白	116.00	g/L	121-158
				血小板	404	10^9/L	177-446
				直接胆红素	1.9	umol/L	≤8.0
				总胆红素	4.3	umol/L	≤26.0
				总胆汁酸	4.6	umol/L	0.0-12.0
				总蛋白	66.5	g/L	65-84
39	陆玥儿	女	1岁	ß2-微球蛋白	1.79	mg/L	1.00-2.30
				γ-谷氨酰转肽酶	15	U/L	5-19
				白蛋白	50.5	g/L	39-54
				白细胞	22.13	10^9/L	5.5-13.6
				丙氨酸氨基转移酶	18	U/L	8-42
				胆碱酯酶	11054	U/L	5320-12920
				淀粉酶	103	U/L	35-135
				甘胆酸	1.63	mg/L	0.00-2.70
				红细胞	4.90	10^12/L	4.1-5.5
				肌酐	30	umol/L	13-33
				碱性磷酸酶	376	U/L	128-432
				尿素	4.20	mmol/L	2.30-6.70
				尿酸	189.0	umol/L	142.8-339.2
				前白蛋白	240	mg/L	180-350
				天冬氨酸氨基转移酶	40	U/L	22-59
				血红蛋白	134.00	g/L	104-143
				血小板	443	10^9/L	191-516
				直接胆红素	2.3	umol/L	≤8.0
				总胆红素	4.8	umol/L	≤21.0
				总胆汁酸	1.6	umol/L	0.0-12.0
				总蛋白	71.8	g/L	58-76
40	倪嘉旻	男	1岁	ß2-微球蛋白	1.38	mg/L	1.00-2.30
				γ-谷氨酰转肽酶	14	U/L	5-19
				白蛋白	50.9	g/L	39-54
				白细胞	12.87	10^9/L	5.5-13.6
				丙氨酸氨基转移酶	17	U/L	8-42
				胆碱酯酶	8527	U/L	5320-12920
				淀粉酶	58	U/L	35-135
				甘胆酸	1.92	mg/L	0.00-2.70
				红细胞	5.23	10^12/L	4.1-5.5
				肌酐	26	umol/L	13-33
				碱性磷酸酶	315	U/L	128-432
				尿素	4.60	mmol/L	2.30-6.70
				尿酸	194.0	umol/L	202.3-416.5
				前白蛋白	190	mg/L	200-430
				天冬氨酸氨基转移酶	36	U/L	22-59
				血红蛋白	115.00	g/L	104-143
				血小板	241	10^9/L	191-516
				直接胆红素	2.0	umol/L	≤8.0
				总胆红素	2.7	umol/L	≤26.0
				总胆汁酸	3.1	umol/L	0.0-12.0
				总蛋白	67.6	g/L	58-76
41	潘子林	男	3岁	ß2-微球蛋白	1.43	mg/L	1.00-2.30
				γ-谷氨酰转肽酶	11	U/L	5-19
				白蛋白	46.3	g/L	39-54
				白细胞	10.28	10^9/L	4.9-12.7
				丙氨酸氨基转移酶	11	U/L	7-30
				胆碱酯酶	13840	U/L	5320-12920
				淀粉酶	113	U/L	35-135
				甘胆酸	1.20	mg/L	0.00-2.70
				红细胞	4.84	10^12/L	4.1-5.5
				肌酐	38	umol/L	19-44
				碱性磷酸酶	398	U/L	143-406
				尿素	5.00	mmol/L	2.70-7.00
				尿酸	296.0	umol/L	202.3-416.5
				前白蛋白	150	mg/L	200-430
				天冬氨酸氨基转移酶	39	U/L	14-44
				血红蛋白	137.00	g/L	115-150
				血小板	175	10^9/L	187-475
				直接胆红素	2.2	umol/L	≤8.0
				总胆红素	5.1	umol/L	≤26.0
				总胆汁酸	2.3	umol/L	0.0-12.0
				总蛋白	65.7	g/L	61-79
42	彭思睿	男	8岁	ß2-微球蛋白	1.31	mg/L	1.00-2.30
				γ-谷氨酰转肽酶	9	U/L	5-19
				白蛋白	46.1	g/L	39-54
				白细胞	4.74	10^9/L	4.6-11.9
				丙氨酸氨基转移酶	12	U/L	7-30
				胆碱酯酶	8073	U/L	5320-12920
				淀粉酶	69	U/L	35-135
				甘胆酸	2.19	mg/L	0.00-2.70
				红细胞	4.89	10^12/L	4.3-5.7
				肌酐	45	umol/L	27-66
				碱性磷酸酶	310	U/L	143-406
				尿素	4.40	mmol/L	2.70-7.00
				尿酸	306.0	umol/L	202.3-416.5
				前白蛋白	210	mg/L	200-430
				天冬氨酸氨基转移酶	23	U/L	14-44
				血红蛋白	134.00	g/L	121-158
				血小板	204	10^9/L	177-446
				直接胆红素	2.9	umol/L	≤8.0
				总胆红素	6.2	umol/L	≤26.0
				总胆汁酸	4.1	umol/L	0.0-12.0
				总蛋白	67.5	g/L	65-84
43	彭文绪	男	7岁	ß2-微球蛋白	1.50	mg/L	1.00-2.30
				γ-谷氨酰转肽酶	8	U/L	5-19
				白蛋白	48.6	g/L	39-54
				白细胞	2.41	10^9/L	4.6-11.9
				丙氨酸氨基转移酶	16	U/L	7-30
				胆碱酯酶	8693	U/L	5320-12920
				淀粉酶	64	U/L	35-135
				甘胆酸	0.26	mg/L	0.00-2.70
				红细胞	4.60	10^12/L	4.3-5.7
				肌酐	45	umol/L	27-66
				碱性磷酸酶	300	U/L	143-406
				尿素	4.70	mmol/L	2.70-7.00
				尿酸	262.0	umol/L	202.3-416.5
				前白蛋白	210	mg/L	200-430
				天冬氨酸氨基转移酶	24	U/L	14-44
				血红蛋白	133.00	g/L	121-158
				血小板	199	10^9/L	177-446
				直接胆红素	3.2	umol/L	≤8.0
				总胆红素	7.8	umol/L	≤26.0
				总胆汁酸	2.6	umol/L	0.0-12.0
				总蛋白	70.5	g/L	65-84
44	朴泓盛	男	5岁	ß2-微球蛋白	1.60	mg/L	1.00-2.30
				γ-谷氨酰转肽酶	11	U/L	5-19
				白蛋白	47.8	g/L	39-54
				白细胞	7.66	10^9/L	4.9-12.7
				丙氨酸氨基转移酶	17	U/L	7-30
				胆碱酯酶	8141	U/L	5320-12920
				淀粉酶	71	U/L	35-135
				甘胆酸	2.30	mg/L	0.00-2.70
				红细胞	4.17	10^12/L	4.1-5.5
				肌酐	29	umol/L	19-44
				碱性磷酸酶	199	U/L	143-406
				尿素	3.80	mmol/L	2.70-7.00
				尿酸	187.0	umol/L	202.3-416.5
				前白蛋白	170	mg/L	200-430
				天冬氨酸氨基转移酶	21	U/L	14-44
				血红蛋白	113.00	g/L	115-150
				血小板	463	10^9/L	187-475
				直接胆红素	1.9	umol/L	≤8.0
				总胆红素	3.1	umol/L	≤26.0
				总胆汁酸	10.1	umol/L	0.0-12.0
				总蛋白	68.3	g/L	61-79
45	祁继	男	3岁	ß2-微球蛋白	1.12	mg/L	1.00-2.30
				γ-谷氨酰转肽酶	7	U/L	5-19
				白蛋白	47.0	g/L	39-54
				白细胞	6.73	10^9/L	4.9-12.7
				丙氨酸氨基转移酶	14	U/L	7-30
				胆碱酯酶	8405	U/L	5320-12920
				淀粉酶	76	U/L	35-135
				甘胆酸	1.40	mg/L	0.00-2.70
				红细胞	4.45	10^12/L	4.1-5.5
				肌酐	27	umol/L	19-44
				碱性磷酸酶	367	U/L	143-406
				尿素	5.30	mmol/L	2.70-7.00
				尿酸	264.0	umol/L	202.3-416.5
				前白蛋白	190	mg/L	200-430
				天冬氨酸氨基转移酶	31	U/L	14-44
				血红蛋白	126.00	g/L	115-150
				血小板	264	10^9/L	187-475
				直接胆红素	1.8	umol/L	≤8.0
				总胆红素	3.7	umol/L	≤26.0
				总胆汁酸	2.2	umol/L	0.0-12.0
				总蛋白	66.9	g/L	61-79
46	全辰	男	5岁	ß2-微球蛋白	1.53	mg/L	1.00-2.30
				γ-谷氨酰转肽酶	8	U/L	5-19
				白蛋白	47.5	g/L	39-54
				白细胞	6.10	10^9/L	4.9-12.7
				丙氨酸氨基转移酶	11	U/L	7-30
				胆碱酯酶	7465	U/L	5320-12920
				淀粉酶	98	U/L	35-135
				甘胆酸	1.50	mg/L	0.00-2.70
				红细胞	4.30	10^12/L	4.1-5.5
				肌酐	35	umol/L	19-44
				碱性磷酸酶	283	U/L	143-406
				尿素	4.00	mmol/L	2.70-7.00
				尿酸	284.0	umol/L	202.3-416.5
				前白蛋白	180	mg/L	200-430
				天冬氨酸氨基转移酶	35	U/L	14-44
				血红蛋白	114.00	g/L	115-150
				血小板	365	10^9/L	187-475
				直接胆红素	2.2	umol/L	≤8.0
				总胆红素	5.2	umol/L	≤26.0
				总胆汁酸	1.3	umol/L	0.0-12.0
				总蛋白	72.3	g/L	61-79
47	史星辰	男	4岁	ß2-微球蛋白	1.61	mg/L	1.00-2.30
				γ-谷氨酰转肽酶	8	U/L	5-19
				白蛋白	47.9	g/L	39-54
				白细胞	7.65	10^9/L	4.9-12.7
				丙氨酸氨基转移酶	10	U/L	7-30
				胆碱酯酶	10431	U/L	5320-12920
				淀粉酶	43	U/L	35-135
				甘胆酸	2.05	mg/L	0.00-2.70
				红细胞	4.25	10^12/L	4.1-5.5
				肌酐	32	umol/L	19-44
				碱性磷酸酶	199	U/L	143-406
				尿素	6.00	mmol/L	2.70-7.00
				尿酸	334.0	umol/L	202.3-416.5
				前白蛋白	170	mg/L	200-430
				天冬氨酸氨基转移酶	29	U/L	14-44
				血红蛋白	117.00	g/L	115-150
				血小板	335	10^9/L	187-475
				直接胆红素	1.9	umol/L	≤8.0
				总胆红素	4.6	umol/L	≤26.0
				总胆汁酸	1.8	umol/L	0.0-12.0
				总蛋白	71.2	g/L	61-79
48	宋品萱	女	5岁	ß2-微球蛋白	1.46	mg/L	1.00-2.30
				γ-谷氨酰转肽酶	10	U/L	5-19
				白蛋白	48.3	g/L	39-54
				白细胞	6.76	10^9/L	4.9-12.7
				丙氨酸氨基转移酶	12	U/L	7-30
				胆碱酯酶	10168	U/L	5320-12920
				淀粉酶	64	U/L	35-135
				甘胆酸	1.20	mg/L	0.00-2.70
				红细胞	4.60	10^12/L	4.1-5.5
				肌酐	34	umol/L	19-44
				碱性磷酸酶	286	U/L	143-406
				尿素	4.40	mmol/L	2.50-6.50
				尿酸	321.0	umol/L	142.8-339.2
				前白蛋白	190	mg/L	180-350
				天冬氨酸氨基转移酶	25	U/L	14-44
				血红蛋白	131.00	g/L	115-150
				血小板	309	10^9/L	187-475
				直接胆红素	2.4	umol/L	≤8.0
				总胆红素	5.9	umol/L	≤21.0
				总胆汁酸	3.2	umol/L	0.0-12.0
				总蛋白	69.9	g/L	61-79
49	宋星成	男	7岁	ß2-微球蛋白	1.72	mg/L	1.00-2.30
				γ-谷氨酰转肽酶	9	U/L	5-19
				白蛋白	46.1	g/L	39-54
				白细胞	5.94	10^9/L	4.3-11.3
				丙氨酸氨基转移酶	10	U/L	7-30
				胆碱酯酶	8543	U/L	5320-12920
				淀粉酶	78	U/L	35-135
				甘胆酸	2.71	mg/L	0.00-2.70
				红细胞	4.66	10^12/L	1.2-5.7
				肌酐	42	umol/L	27-66
				碱性磷酸酶	205	U/L	143-406
				尿素	6.00	mmol/L	2.70-7.00
				尿酸	274.0	umol/L	202.3-416.5
				前白蛋白	180	mg/L	200-430
				天冬氨酸氨基转移酶	25	U/L	14-44
				血红蛋白	134.00	g/L	118-156
				血小板	352	10^9/L	167-453
				直接胆红素	3.4	umol/L	≤8.0
				总胆红素	7.0	umol/L	≤26.0
				总胆汁酸	9.9	umol/L	0.0-12.0
				总蛋白	66.6	g/L	65-84
50	唐志豪	男	4岁	ß2-微球蛋白	1.24	mg/L	1.00-2.30
				γ-谷氨酰转肽酶	10	U/L	5-19
				白蛋白	49.9	g/L	39-54
				白细胞	6.75	10^9/L	4.9-12.7
				丙氨酸氨基转移酶	10	U/L	7-30
				胆碱酯酶	9394	U/L	5320-12920
				淀粉酶	106	U/L	35-135
				甘胆酸	1.40	mg/L	0.00-2.70
				红细胞	4.85	10^12/L	4.1-5.5
				肌酐	42	umol/L	19-44
				碱性磷酸酶	238	U/L	143-406
				尿素	5.10	mmol/L	2.70-7.00
				尿酸	335.0	umol/L	202.3-416.5
				前白蛋白	180	mg/L	200-430
				天冬氨酸氨基转移酶	28	U/L	14-44
				血红蛋白	134.00	g/L	115-150
				血小板	331	10^9/L	187-475
				直接胆红素	3.0	umol/L	≤8.0
				总胆红素	7.2	umol/L	≤26.0
				总胆汁酸	4.0	umol/L	0.0-12.0
				总蛋白	74.3	g/L	61-79
51	滕梓睿	男	6岁	ß2-微球蛋白	1.39	mg/L	1.00-2.30
				γ-谷氨酰转肽酶	6	U/L	5-19
				白蛋白	44.3	g/L	39-54
				白细胞	7.24	10^9/L	4.3-11.3
				丙氨酸氨基转移酶	10	U/L	7-30
				胆碱酯酶	9436	U/L	5320-12920
				淀粉酶	94	U/L	35-135
				甘胆酸	1.75	mg/L	0.00-2.70
				红细胞	4.06	10^12/L	1.2-5.7
				肌酐	35	umol/L	27-66
				碱性磷酸酶	215	U/L	143-406
				尿素	3.90	mmol/L	2.70-7.00
				尿酸	232.0	umol/L	202.3-416.5
				前白蛋白	170	mg/L	200-430
				天冬氨酸氨基转移酶	22	U/L	14-44
				血红蛋白	115.00	g/L	118-156
				血小板	280	10^9/L	167-453
				直接胆红素	3.3	umol/L	≤8.0
				总胆红素	7.2	umol/L	≤26.0
				总胆汁酸	5.7	umol/L	0.0-12.0
				总蛋白	65.9	g/L	65-84
52	王朝阳	男	4岁	ß2-微球蛋白	1.76	mg/L	1.00-2.30
				γ-谷氨酰转肽酶	7	U/L	5-19
				白蛋白	44.1	g/L	39-54
				白细胞	5.01	10^9/L	4.9-12.7
				丙氨酸氨基转移酶	10	U/L	7-30
				胆碱酯酶	6875	U/L	5320-12920
				淀粉酶	93	U/L	35-135
				甘胆酸	1.59	mg/L	0.00-2.70
				红细胞	4.20	10^12/L	4.1-5.5
				肌酐	35	umol/L	19-44
				碱性磷酸酶	229	U/L	143-406
				尿素	4.30	mmol/L	2.70-7.00
				尿酸	229.0	umol/L	202.3-416.5
				前白蛋白	140	mg/L	200-430
				天冬氨酸氨基转移酶	21	U/L	14-44
				血红蛋白	118.00	g/L	115-150
				血小板	262	10^9/L	187-475
				直接胆红素	2.0	umol/L	≤8.0
				总胆红素	5.0	umol/L	≤26.0
				总胆汁酸	3.8	umol/L	0.0-12.0
				总蛋白	63.4	g/L	61-79
53	王桓宇	男	1岁	ß2-微球蛋白	1.69	mg/L	1.00-2.30
				γ-谷氨酰转肽酶	8	U/L	5-19
				白蛋白	48.1	g/L	39-54
				白细胞	6.61	10^9/L	5.5-13.6
				丙氨酸氨基转移酶	17	U/L	8-42
				胆碱酯酶	9252	U/L	5320-12920
				淀粉酶	23	U/L	35-135
				甘胆酸	2.90	mg/L	0.00-2.70
				红细胞	4.75	10^12/L	4.1-5.5
				肌酐	26	umol/L	13-33
				碱性磷酸酶	248	U/L	128-432
				尿素	3.90	mmol/L	2.30-6.70
				尿酸	187.0	umol/L	202.3-416.5
				前白蛋白	170	mg/L	200-430
				天冬氨酸氨基转移酶	36	U/L	22-59
				血红蛋白	130.00	g/L	104-143
				血小板	334	10^9/L	191-516
				直接胆红素	2.6	umol/L	≤8.0
				总胆红素	4.8	umol/L	≤26.0
				总胆汁酸	9.0	umol/L	0.0-12.0
				总蛋白	62.5	g/L	58-76
54	王佳欣	女	6岁	ß2-微球蛋白	1.60	mg/L	1.00-2.30
				γ-谷氨酰转肽酶	10	U/L	5-19
				白蛋白	47.6	g/L	39-54
				白细胞	10.63	10^9/L	4.3-11.3
				丙氨酸氨基转移酶	9	U/L	7-30
				胆碱酯酶	10232	U/L	5320-12920
				淀粉酶	85	U/L	35-135
				甘胆酸	2.03	mg/L	0.00-2.70
				红细胞	4.82	10^12/L	1.2-5.7
				肌酐	38	umol/L	27-66
				碱性磷酸酶	278	U/L	143-406
				尿素	4.50	mmol/L	2.50-6.50
				尿酸	231.0	umol/L	142.8-339.2
				前白蛋白	190	mg/L	180-350
				天冬氨酸氨基转移酶	21	U/L	14-44
				血红蛋白	129.00	g/L	118-156
				血小板	423	10^9/L	167-453
				直接胆红素	1.4	umol/L	≤8.0
				总胆红素	2.4	umol/L	≤21.0
				总胆汁酸	7.7	umol/L	0.0-12.0
				总蛋白	69.6	g/L	65-84
55	王建尧	男	9岁	ß2-微球蛋白	2.51	mg/L	1.00-2.30
				γ-谷氨酰转肽酶	12	U/L	5-19
				白蛋白	51.8	g/L	39-54
				白细胞	5.92	10^9/L	4.6-11.9
				丙氨酸氨基转移酶	29	U/L	7-30
				胆碱酯酶	10723	U/L	5320-12920
				淀粉酶	82	U/L	35-135
				甘胆酸	1.80	mg/L	0.00-2.70
				红细胞	5.02	10^12/L	4.3-5.7
				肌酐	48	umol/L	27-66
				碱性磷酸酶	362	U/L	146-500
				尿素	4.80	mmol/L	2.70-7.00
				尿酸	267.0	umol/L	202.3-416.5
				前白蛋白	260	mg/L	200-430
				天冬氨酸氨基转移酶	29	U/L	14-44
				血红蛋白	144.00	g/L	121-158
				血小板	262	10^9/L	177-446
				直接胆红素	2.0	umol/L	≤8.0
				总胆红素	4.0	umol/L	≤26.0
				总胆汁酸	6.2	umol/L	0.0-12.0
				总蛋白	77.5	g/L	65-84
56	王依铭	女	8岁	ß2-微球蛋白	1.98	mg/L	1.00-2.30
				γ-谷氨酰转肽酶	12	U/L	5-19
				白蛋白	46.7	g/L	39-54
				白细胞	9.13	10^9/L	4.6-11.9
				丙氨酸氨基转移酶	18	U/L	7-30
				胆碱酯酶	8582	U/L	5320-12920
				淀粉酶	86	U/L	35-135
				甘胆酸	2.28	mg/L	0.00-2.70
				红细胞	4.80	10^12/L	4.3-5.7
				肌酐	57	umol/L	27-66
				碱性磷酸酶	292	U/L	143-406
				尿素	4.90	mmol/L	2.50-6.50
				尿酸	396.0	umol/L	142.8-339.2
				前白蛋白	250	mg/L	180-350
				天冬氨酸氨基转移酶	27	U/L	14-44
				血红蛋白	127.00	g/L	121-158
				血小板	360	10^9/L	177-446
				直接胆红素	2.4	umol/L	≤8.0
				总胆红素	5.7	umol/L	≤21.0
				总胆汁酸	7.0	umol/L	0.0-12.0
				总蛋白	76.3	g/L	65-84
57	王艺澄	男	5岁	ß2-微球蛋白	1.46	mg/L	1.00-2.30
				C反应蛋白	<6.0	mg/L	0--6
				γ-谷氨酰转肽酶	9	U/L	5-19
				白蛋白	45.9	g/L	39-54
				白细胞	8.43	10^9/L	4.9-12.7
				丙氨酸氨基转移酶	9	U/L	7-30
				超敏C反应蛋白	0.2	mg/L	0--6
				胆碱酯酶	10135	U/L	5320-12920
				淀粉酶	31	U/L	35-135
				甘胆酸	2.08	mg/L	0.00-2.70
				红细胞	4.96	10^12/L	4.1-5.5
				肌酐	32	umol/L	19-44
				碱性磷酸酶	239	U/L	143-406
				尿素	3.70	mmol/L	2.70-7.00
				尿酸	275.0	umol/L	202.3-416.5
				前白蛋白	210	mg/L	200-430
				天冬氨酸氨基转移酶	21	U/L	14-44
				血红蛋白	130.00	g/L	115-150
				血小板	345	10^9/L	187-475
				直接胆红素	2.7	umol/L	≤8.0
				总胆红素	7.5	umol/L	≤26.0
				总胆汁酸	3.1	umol/L	0.0-12.0
				总蛋白	69.0	g/L	61-79
58	王奕然	男	5岁	ß2-微球蛋白	1.28	mg/L	1.00-2.30
				γ-谷氨酰转肽酶	16	U/L	5-19
				白蛋白	47.9	g/L	39-54
				白细胞	5.06	10^9/L	4.4-11.9
				丙氨酸氨基转移酶	10	U/L	7-30
				胆碱酯酶	10972	U/L	5320-12920
				淀粉酶	39	U/L	35-135
				甘胆酸	1.44	mg/L	0.00-2.70
				红细胞	4.36	10^12/L	4-5.5
				肌酐	35	umol/L	19-44
				碱性磷酸酶	254	U/L	143-406
				尿素	5.80	mmol/L	2.70-7.00
				尿酸	370.0	umol/L	202.3-416.5
				前白蛋白	230	mg/L	200-430
				天冬氨酸氨基转移酶	21	U/L	14-44
				血红蛋白	124.00	g/L	112-149
				血小板	228	10^9/L	182-472
				直接胆红素	2.8	umol/L	≤8.0
				总胆红素	7.9	umol/L	≤26.0
				总胆汁酸	3.2	umol/L	0.0-12.0
				总蛋白	74.6	g/L	61-79
59	王治衡	男	11岁	ß2-微球蛋白	1.15	mg/L	1.00-2.30
				γ-谷氨酰转肽酶	10	U/L	5-19
				白蛋白	44.3	g/L	39-54
				白细胞	5.03	10^9/L	4.6-11.9
				丙氨酸氨基转移酶	12	U/L	7-30
				胆碱酯酶	7417	U/L	5320-12920
				淀粉酶	56	U/L	35-135
				甘胆酸	1.85	mg/L	0.00-2.70
				红细胞	4.57	10^12/L	4.3-5.7
				肌酐	47	umol/L	27-66
				碱性磷酸酶	325	U/L	146-500
				尿素	3.20	mmol/L	2.70-7.00
				尿酸	323.0	umol/L	202.3-416.5
				前白蛋白	210	mg/L	200-430
				天冬氨酸氨基转移酶	21	U/L	14-44
				血红蛋白	135.00	g/L	121-158
				血小板	205	10^9/L	177-446
				直接胆红素	4.2	umol/L	≤8.0
				总胆红素	10.3	umol/L	≤26.0
				总胆汁酸	1.0	umol/L	0.0-12.0
				总蛋白	66.6	g/L	65-84
60	吴羿珩	男	1岁	ß2-微球蛋白	2.71	mg/L	1.00-2.30
				γ-谷氨酰转肽酶	20	U/L	5-19
				白蛋白	46.8	g/L	39-54
				白细胞	15.91	10^9/L	5.5-13.6
				丙氨酸氨基转移酶	19	U/L	8-42
				胆碱酯酶	9611	U/L	5320-12920
				淀粉酶	25	U/L	35-135
				甘胆酸	2.17	mg/L	0.00-2.70
				红细胞	4.87	10^12/L	4.1-5.5
				肌酐	23	umol/L	13-33
				碱性磷酸酶	291	U/L	128-432
				尿素	3.60	mmol/L	2.30-6.70
				尿酸	263.0	umol/L	202.3-416.5
				前白蛋白	190	mg/L	200-430
				天冬氨酸氨基转移酶	39	U/L	22-59
				血红蛋白	127.00	g/L	104-143
				血小板	382	10^9/L	191-516
				直接胆红素	2.1	umol/L	≤8.0
				总胆红素	4.6	umol/L	≤26.0
				总胆汁酸	2.7	umol/L	0.0-12.0
				总蛋白	69.3	g/L	58-76
61	夏昕豪	男	1岁	ß2-微球蛋白	1.77	mg/L	1.00-2.30
				γ-谷氨酰转肽酶	8	U/L	5-19
				白蛋白	46.8	g/L	39-54
				白细胞	9.75	10^9/L	5.5-13.6
				丙氨酸氨基转移酶	13	U/L	8-42
				胆碱酯酶	7757	U/L	5320-12920
				淀粉酶	76	U/L	35-135
				甘胆酸	1.90	mg/L	0.00-2.70
				红细胞	4.35	10^12/L	4.1-5.5
				肌酐	26	umol/L	13-33
				碱性磷酸酶	180	U/L	128-432
				尿素	3.30	mmol/L	2.30-6.70
				尿酸	307.0	umol/L	202.3-416.5
				前白蛋白	220	mg/L	200-430
				天冬氨酸氨基转移酶	31	U/L	22-59
				血红蛋白	125.00	g/L	104-143
				血小板	252	10^9/L	191-516
				直接胆红素	2.2	umol/L	≤8.0
				总胆红素	3.4	umol/L	≤26.0
				总胆汁酸	6.5	umol/L	0.0-12.0
				总蛋白	66.7	g/L	58-76
62	夏昕悦	女	1月	ß2-微球蛋白	2.19	mg/L	1.00-2.30
				γ-谷氨酰转肽酶	32	U/L	9-150
				白蛋白	39.8	g/L	35-50
				白细胞	8.38	10^9/L	5.6-14.5
				丙氨酸氨基转移酶	21	U/L	8-71
				胆碱酯酶	11397	U/L	5320-12920
				淀粉酶	2	U/L	35-135
				甘胆酸	4.80	mg/L	0.00-2.70
				红细胞	3.53	10^12/L	3.5-5.6
				肌酐	17	umol/L	13-33
				碱性磷酸酶	348	U/L	98-532
				尿素	3.10	mmol/L	0.80-5.30
				尿酸	110.0	umol/L	142.8-339.2
				前白蛋白	120	mg/L	180-350
				天冬氨酸氨基转移酶	72	U/L	21-80
				血红蛋白	123.00	g/L	99-196
				血小板	385	10^9/L	203-653
				直接胆红素	0.9	umol/L	≤8.0
				总胆红素	12.0	umol/L	≤21.0
				总胆汁酸	16.8	umol/L	0.0-12.0
				总蛋白	55.0	g/L	49-71
63	徐任仪	男	4岁	ß2-微球蛋白	1.64	mg/L	1.00-2.30
				γ-谷氨酰转肽酶	7	U/L	5-19
				白蛋白	48.2	g/L	39-54
				白细胞	6.80	10^9/L	4.9-12.7
				丙氨酸氨基转移酶	9	U/L	7-30
				胆碱酯酶	9072	U/L	5320-12920
				淀粉酶	69	U/L	35-135
				甘胆酸	0.23	mg/L	0.00-2.70
				红细胞	4.24	10^12/L	4.1-5.5
				肌酐	37	umol/L	19-44
				碱性磷酸酶	246	U/L	143-406
				尿素	5.60	mmol/L	2.70-7.00
				尿酸	345.0	umol/L	202.3-416.5
				前白蛋白	190	mg/L	200-430
				天冬氨酸氨基转移酶	25	U/L	14-44
				血红蛋白	125.00	g/L	115-150
				血小板	342	10^9/L	187-475
				直接胆红素	3.0	umol/L	≤8.0
				总胆红素	7.8	umol/L	≤26.0
				总胆汁酸	3.9	umol/L	0.0-12.0
				总蛋白	67.5	g/L	61-79
64	徐韵钦	女	4岁	ß2-微球蛋白	1.91	mg/L	1.00-2.30
				γ-谷氨酰转肽酶	5	U/L	5-19
				白蛋白	50.9	g/L	39-54
				白细胞	6.46	10^9/L	4.9-12.7
				丙氨酸氨基转移酶	9	U/L	7-30
				胆碱酯酶	9173	U/L	5320-12920
				淀粉酶	72	U/L	35-135
				甘胆酸	2.16	mg/L	0.00-2.70
				红细胞	5.12	10^12/L	4.1-5.5
				肌酐	43	umol/L	19-44
				碱性磷酸酶	247	U/L	143-406
				尿素	4.50	mmol/L	2.50-6.50
				尿酸	317.0	umol/L	142.8-339.2
				前白蛋白	160	mg/L	180-350
				天冬氨酸氨基转移酶	27	U/L	14-44
				血红蛋白	130.00	g/L	115-150
				血小板	326	10^9/L	187-475
				直接胆红素	2.7	umol/L	≤8.0
				总胆红素	6.8	umol/L	≤21.0
				总胆汁酸	2.7	umol/L	0.0-12.0
				总蛋白	73.0	g/L	61-79
65	薛安杰	男	6岁	ß2-微球蛋白	1.84	mg/L	1.00-2.30
				γ-谷氨酰转肽酶	7	U/L	5-19
				白蛋白	48.2	g/L	39-54
				白细胞	7.38	10^9/L	4.3-11.3
				丙氨酸氨基转移酶	12	U/L	7-30
				胆碱酯酶	9553	U/L	5320-12920
				淀粉酶	88	U/L	35-135
				甘胆酸	1.29	mg/L	0.00-2.70
				红细胞	4.44	10^12/L	1.2-5.7
				肌酐	38	umol/L	27-66
				碱性磷酸酶	186	U/L	143-406
				尿素	4.60	mmol/L	2.70-7.00
				尿酸	273.0	umol/L	202.3-416.5
				前白蛋白	180	mg/L	200-430
				天冬氨酸氨基转移酶	29	U/L	14-44
				血红蛋白	128.00	g/L	118-156
				血小板	384	10^9/L	167-453
				直接胆红素	3.3	umol/L	≤8.0
				总胆红素	8.0	umol/L	≤26.0
				总胆汁酸	2.6	umol/L	0.0-12.0
				总蛋白	72.0	g/L	65-84
66	姚盛栋	男	3岁	ß2-微球蛋白	1.28	mg/L	1.00-2.30
				γ-谷氨酰转肽酶	8	U/L	5-19
				白蛋白	45.4	g/L	39-54
				白细胞	4.85	10^9/L	4.9-12.7
				丙氨酸氨基转移酶	9	U/L	7-30
				胆碱酯酶	7760	U/L	5320-12920
				淀粉酶	46	U/L	35-135
				甘胆酸	3.45	mg/L	0.00-2.70
				红细胞	4.79	10^12/L	4.1-5.5
				肌酐	25	umol/L	19-44
				碱性磷酸酶	233	U/L	143-406
				尿素	5.20	mmol/L	2.70-7.00
				尿酸	258.0	umol/L	202.3-416.5
				前白蛋白	170	mg/L	200-430
				天冬氨酸氨基转移酶	24	U/L	14-44
				血红蛋白	120.00	g/L	115-150
				血小板	358	10^9/L	187-475
				直接胆红素	1.0	umol/L	≤8.0
				总胆红素	3.2	umol/L	≤26.0
				总胆汁酸	6.0	umol/L	0.0-12.0
				总蛋白	68.3	g/L	61-79
67	尹子瑞	男	10月	ß2-微球蛋白	1.76	mg/L	1.00-2.30
				γ-谷氨酰转肽酶	9	U/L	6-31
				白蛋白	50.6	g/L	39-54
				白细胞	9.18	10^9/L	5-14.2
				丙氨酸氨基转移酶	24	U/L	8-71
				胆碱酯酶	9602	U/L	5320-12920
				淀粉酶	27	U/L	35-135
				甘胆酸	2.60	mg/L	0.00-2.70
				红细胞	4.76	10^12/L	4.1-5.5
				肌酐	23	umol/L	13-33
				碱性磷酸酶	311	U/L	106-420
				尿素	3.00	mmol/L	1.10-5.90
				尿酸	206.0	umol/L	202.3-416.5
				前白蛋白	200	mg/L	200-430
				天冬氨酸氨基转移酶	47	U/L	21-80
				血红蛋白	122.00	g/L	103-138
				血小板	407	10^9/L	172-601
				直接胆红素	2.6	umol/L	≤8.0
				总胆红素	5.3	umol/L	≤26.0
				总胆汁酸	10.7	umol/L	0.0-12.0
				总蛋白	68.0	g/L	55-75
68	尤艺睿	女	4岁	ß2-微球蛋白	1.22	mg/L	1.00-2.30
				γ-谷氨酰转肽酶	10	U/L	5-19
				白蛋白	47.4	g/L	39-54
				白细胞	5.48	10^9/L	4.4-11.9
				丙氨酸氨基转移酶	10	U/L	7-30
				胆碱酯酶	10635	U/L	5320-12920
				淀粉酶	30	U/L	35-135
				甘胆酸	1.72	mg/L	0.00-2.70
				红细胞	4.38	10^12/L	4-5.5
				肌酐	33	umol/L	19-44
				碱性磷酸酶	233	U/L	143-406
				尿素	3.80	mmol/L	2.50-6.50
				尿酸	310.0	umol/L	142.8-339.2
				前白蛋白	180	mg/L	180-350
				天冬氨酸氨基转移酶	24	U/L	14-44
				血红蛋白	119.00	g/L	112-149
				血小板	297	10^9/L	182-472
				直接胆红素	2.5	umol/L	≤8.0
				总胆红素	6.4	umol/L	≤21.0
				总胆汁酸	0.8	umol/L	0.0-12.0
				总蛋白	67.9	g/L	61-79
69	袁汇宸	男	8岁	ß2-微球蛋白	1.31	mg/L	1.00-2.30
				γ-谷氨酰转肽酶	13	U/L	5-19
				白蛋白	51.0	g/L	39-54
				白细胞	5.54	10^9/L	4.6-11.9
				丙氨酸氨基转移酶	15	U/L	7-30
				胆碱酯酶	10942	U/L	5320-12920
				淀粉酶	71	U/L	35-135
				甘胆酸	1.97	mg/L	0.00-2.70
				红细胞	4.68	10^12/L	4.3-5.7
				肌酐	35	umol/L	27-66
				碱性磷酸酶	194	U/L	143-406
				尿素	4.00	mmol/L	2.70-7.00
				尿酸	387.0	umol/L	202.3-416.5
				前白蛋白	200	mg/L	200-430
				天冬氨酸氨基转移酶	21	U/L	14-44
				血红蛋白	131.00	g/L	121-158
				血小板	312	10^9/L	177-446
				直接胆红素	4.2	umol/L	≤8.0
				总胆红素	11.8	umol/L	≤26.0
				总胆汁酸	1.7	umol/L	0.0-12.0
				总蛋白	74.8	g/L	65-84
70	袁楠鑫	男	6岁	ß2-微球蛋白	1.08	mg/L	1.00-2.30
				γ-谷氨酰转肽酶	15	U/L	5-19
				白蛋白	48.8	g/L	39-54
				白细胞	8.11	10^9/L	4.6-11.9
				丙氨酸氨基转移酶	12	U/L	7-30
				胆碱酯酶	8765	U/L	5320-12920
				淀粉酶	98	U/L	35-135
				甘胆酸	1.85	mg/L	0.00-2.70
				红细胞	4.88	10^12/L	4.3-5.7
				肌酐	38	umol/L	27-66
				碱性磷酸酶	281	U/L	143-406
				尿素	4.00	mmol/L	2.70-7.00
				尿酸	213.0	umol/L	202.3-416.5
				前白蛋白	220	mg/L	200-430
				天冬氨酸氨基转移酶	27	U/L	14-44
				血红蛋白	129.00	g/L	121-158
				血小板	258	10^9/L	177-446
				直接胆红素	2.1	umol/L	≤8.0
				总胆红素	4.9	umol/L	≤26.0
				总胆汁酸	8.2	umol/L	0.0-12.0
				总蛋白	73.1	g/L	65-84
71	袁瑞阳	男	3岁	ß2-微球蛋白	1.63	mg/L	1.00-2.30
				γ-谷氨酰转肽酶	8	U/L	5-19
				白蛋白	46.5	g/L	39-54
				白细胞	7.09	10^9/L	4.4-11.9
				丙氨酸氨基转移酶	15	U/L	7-30
				胆碱酯酶	10585	U/L	5320-12920
				淀粉酶	89	U/L	35-135
				甘胆酸	2.50	mg/L	0.00-2.70
				红细胞	4.79	10^12/L	4-5.5
				肌酐	33	umol/L	19-44
				碱性磷酸酶	284	U/L	143-406
				尿素	3.80	mmol/L	2.70-7.00
				尿酸	347.0	umol/L	202.3-416.5
				前白蛋白	180	mg/L	200-430
				天冬氨酸氨基转移酶	28	U/L	14-44
				血红蛋白	127.00	g/L	112-149
				血小板	289	10^9/L	182-472
				直接胆红素	3.9	umol/L	≤8.0
				总胆红素	9.1	umol/L	≤26.0
				总胆汁酸	3.7	umol/L	0.0-12.0
				总蛋白	66.4	g/L	61-79
72	袁仲泽	男	1岁	ß2-微球蛋白	1.61	mg/L	1.00-2.30
				γ-谷氨酰转肽酶	7	U/L	5-19
				白蛋白	47.1	g/L	39-54
				白细胞	9.62	10^9/L	5.5-13.6
				丙氨酸氨基转移酶	27	U/L	8-42
				胆碱酯酶	7380	U/L	5320-12920
				淀粉酶	63	U/L	35-135
				甘胆酸	1.69	mg/L	0.00-2.70
				红细胞	4.62	10^12/L	4.1-5.5
				肌酐	25	umol/L	13-33
				碱性磷酸酶	225	U/L	128-432
				尿素	4.90	mmol/L	2.30-6.70
				尿酸	266.0	umol/L	202.3-416.5
				前白蛋白	170	mg/L	200-430
				天冬氨酸氨基转移酶	38	U/L	22-59
				血红蛋白	124.00	g/L	104-143
				血小板	462	10^9/L	191-516
				直接胆红素	4.7	umol/L	≤8.0
				总胆红素	15.1	umol/L	≤26.0
				总胆汁酸	11.9	umol/L	0.0-12.0
				总蛋白	66.5	g/L	58-76
73	张达壕	男	9岁	ß2-微球蛋白	1.18	mg/L	1.00-2.30
				γ-谷氨酰转肽酶	12	U/L	5-19
				白蛋白	49.4	g/L	39-54
				白细胞	5.18	10^9/L	4.3-11.3
				丙氨酸氨基转移酶	11	U/L	7-30
				胆碱酯酶	9789	U/L	5320-12920
				淀粉酶	67	U/L	35-135
				甘胆酸	2.05	mg/L	0.00-2.70
				红细胞	4.90	10^12/L	1.2-5.7
				肌酐	40	umol/L	27-66
				碱性磷酸酶	251	U/L	146-500
				尿素	4.50	mmol/L	2.70-7.00
				尿酸	283.0	umol/L	202.3-416.5
				前白蛋白	240	mg/L	200-430
				天冬氨酸氨基转移酶	24	U/L	14-44
				血红蛋白	139.00	g/L	118-156
				血小板	244	10^9/L	167-453
				直接胆红素	2.5	umol/L	≤8.0
				总胆红素	5.5	umol/L	≤26.0
				总胆汁酸	2.3	umol/L	0.0-12.0
				总蛋白	74.4	g/L	65-84
74	张东益	男	3岁	ß2-微球蛋白	1.80	mg/L	1.00-2.30
				γ-谷氨酰转肽酶	12	U/L	5-19
				白蛋白	47.5	g/L	39-54
				白细胞	6.58	10^9/L	4.9-12.7
				丙氨酸氨基转移酶	15	U/L	7-30
				胆碱酯酶	10264	U/L	5320-12920
				淀粉酶	60	U/L	35-135
				甘胆酸	1.91	mg/L	0.00-2.70
				红细胞	4.91	10^12/L	4.1-5.5
				肌酐	30	umol/L	19-44
				碱性磷酸酶	182	U/L	143-406
				尿素	5.20	mmol/L	2.70-7.00
				尿酸	203.0	umol/L	202.3-416.5
				前白蛋白	210	mg/L	200-430
				天冬氨酸氨基转移酶	28	U/L	14-44
				血红蛋白	130.00	g/L	115-150
				血小板	256	10^9/L	187-475
				直接胆红素	2.3	umol/L	≤8.0
				总胆红素	4.6	umol/L	≤26.0
				总胆汁酸	1.0	umol/L	0.0-12.0
				总蛋白	70.5	g/L	61-79
75	张珈翊	男	1岁	ß2-微球蛋白	1.87	mg/L	1.00-2.30
				γ-谷氨酰转肽酶	8	U/L	5-19
				白蛋白	43.9	g/L	39-54
				白细胞	7.39	10^9/L	5.5-13.6
				丙氨酸氨基转移酶	12	U/L	8-42
				胆碱酯酶	7409	U/L	5320-12920
				淀粉酶	39	U/L	35-135
				甘胆酸	2.43	mg/L	0.00-2.70
				红细胞	4.38	10^12/L	4.1-5.5
				肌酐	19	umol/L	13-33
				碱性磷酸酶	210	U/L	128-432
				尿素	5.60	mmol/L	2.30-6.70
				尿酸	227.0	umol/L	202.3-416.5
				前白蛋白	170	mg/L	200-430
				天冬氨酸氨基转移酶	27	U/L	22-59
				血红蛋白	110.00	g/L	104-143
				血小板	254	10^9/L	191-516
				直接胆红素	1.6	umol/L	≤8.0
				总胆红素	3.1	umol/L	≤26.0
				总胆汁酸	12.5	umol/L	0.0-12.0
				总蛋白	65.5	g/L	58-76
76	张林希	女	4岁	ß2-微球蛋白	2.77	mg/L	1.00-2.30
				γ-谷氨酰转肽酶	10	U/L	5-19
				白蛋白	46.1	g/L	39-54
				白细胞	8.71	10^9/L	4.9-12.7
				丙氨酸氨基转移酶	11	U/L	7-30
				胆碱酯酶	7719	U/L	5320-12920
				淀粉酶	50	U/L	35-135
				甘胆酸	1.84	mg/L	0.00-2.70
				红细胞	4.44	10^12/L	4.1-5.5
				肌酐	27	umol/L	19-44
				碱性磷酸酶	210	U/L	143-406
				尿素	4.00	mmol/L	2.50-6.50
				尿酸	211.0	umol/L	142.8-339.2
				前白蛋白	150	mg/L	180-350
				天冬氨酸氨基转移酶	22	U/L	14-44
				血红蛋白	127.00	g/L	115-150
				血小板	302	10^9/L	187-475
				直接胆红素	1.7	umol/L	≤8.0
				总胆红素	3.4	umol/L	≤21.0
				总胆汁酸	3.5	umol/L	0.0-12.0
				总蛋白	74.1	g/L	61-79
77	张天宇	男	8岁	ß2-微球蛋白	1.33	mg/L	1.00-2.30
				γ-谷氨酰转肽酶	14	U/L	5-19
				白蛋白	49.4	g/L	39-54
				白细胞	4.66	10^9/L	4.3-11.3
				丙氨酸氨基转移酶	8	U/L	7-30
				胆碱酯酶	6592	U/L	5320-12920
				淀粉酶	63	U/L	35-135
				甘胆酸	1.91	mg/L	0.00-2.70
				红细胞	4.75	10^12/L	1.2-5.7
				肌酐	47	umol/L	27-66
				碱性磷酸酶	379	U/L	143-406
				尿素	6.00	mmol/L	2.70-7.00
				尿酸	400.0	umol/L	202.3-416.5
				前白蛋白	200	mg/L	200-430
				天冬氨酸氨基转移酶	25	U/L	14-44
				血红蛋白	133.00	g/L	118-156
				血小板	287	10^9/L	167-453
				直接胆红素	5.3	umol/L	≤8.0
				总胆红素	12.6	umol/L	≤26.0
				总胆汁酸	4.0	umol/L	0.0-12.0
				总蛋白	69.3	g/L	65-84
78	赵诗涵	女	2岁	ß2-微球蛋白	2.03	mg/L	1.00-2.30
				γ-谷氨酰转肽酶	11	U/L	5-19
				白蛋白	45.2	g/L	39-54
				白细胞	7.19	10^9/L	4.9-12.7
				丙氨酸氨基转移酶	15	U/L	7-30
				胆碱酯酶	8301	U/L	5320-12920
				淀粉酶	51	U/L	35-135
				甘胆酸	1.70	mg/L	0.00-2.70
				红细胞	4.77	10^12/L	4.1-5.5
				肌酐	31	umol/L	19-44
				碱性磷酸酶	305	U/L	143-406
				尿素	4.00	mmol/L	2.50-6.50
				尿酸	208.0	umol/L	142.8-339.2
				前白蛋白	200	mg/L	180-350
				天冬氨酸氨基转移酶	35	U/L	14-44
				血红蛋白	137.00	g/L	115-150
				血小板	304	10^9/L	187-475
				直接胆红素	2.1	umol/L	≤8.0
				总胆红素	6.1	umol/L	≤21.0
				总胆汁酸	1.6	umol/L	0.0-12.0
				总蛋白	69.4	g/L	61-79
79	征浩莱	男	2岁	ß2-微球蛋白	1.36	mg/L	1.00-2.30
				γ-谷氨酰转肽酶	5	U/L	5-19
				白蛋白	44.9	g/L	39-54
				白细胞	9.09	10^9/L	4.9-12.7
				丙氨酸氨基转移酶	11	U/L	7-30
				胆碱酯酶	7792	U/L	5320-12920
				淀粉酶	112	U/L	35-135
				甘胆酸	5.80	mg/L	0.00-2.70
				红细胞	4.35	10^12/L	4.1-5.5
				肌酐	25	umol/L	19-44
				碱性磷酸酶	161	U/L	143-406
				尿素	5.00	mmol/L	2.70-7.00
				尿酸	202.0	umol/L	202.3-416.5
				前白蛋白	170	mg/L	200-430
				天冬氨酸氨基转移酶	32	U/L	14-44
				血红蛋白	124.00	g/L	115-150
				血小板	306	10^9/L	187-475
				直接胆红素	1.9	umol/L	≤8.0
				总胆红素	4.3	umol/L	≤26.0
				总胆汁酸	12.3	umol/L	0.0-12.0
				总蛋白	66.9	g/L	61-79
80	周栩吉	男	1月	ß2-微球蛋白	3.78	mg/L	1.00-2.30
				γ-谷氨酰转肽酶	49	U/L	9-150
				白蛋白	40.8	g/L	35-50
				白细胞	9.83	10^9/L	5.6-14.5
				丙氨酸氨基转移酶	19	U/L	8-71
				胆碱酯酶	6552	U/L	5320-12920
				淀粉酶	36	U/L	35-135
				甘胆酸	2.11	mg/L	0.00-2.70
				红细胞	3.62	10^12/L	3.5-5.6
				肌酐	27	umol/L	13-33
				碱性磷酸酶	268	U/L	98-532
				尿素	2.80	mmol/L	0.80-5.30
				尿酸	189.0	umol/L	202.3-416.5
				前白蛋白	100	mg/L	200-430
				天冬氨酸氨基转移酶	29	U/L	21-80
				血红蛋白	116.00	g/L	99-196
				血小板	382	10^9/L	203-653
				直接胆红素	11.2	umol/L	≤8.0
				总胆红素	31.5	umol/L	≤26.0
				总胆汁酸	4.8	umol/L	0.0-12.0
				总蛋白	53.6	g/L	49-71
81	周怡瑶	女	8岁	ß2-微球蛋白	1.29	mg/L	1.00-2.30
				γ-谷氨酰转肽酶	6	U/L	5-19
				白蛋白	43.3	g/L	39-54
				白细胞	5.36	10^9/L	4.6-11.9
				丙氨酸氨基转移酶	12	U/L	7-30
				胆碱酯酶	6103	U/L	5320-12920
				淀粉酶	60	U/L	35-135
				甘胆酸	1.67	mg/L	0.00-2.70
				红细胞	4.21	10^12/L	4.3-5.7
				肌酐	40	umol/L	27-66
				碱性磷酸酶	273	U/L	143-406
				尿素	4.20	mmol/L	2.50-6.50
				尿酸	222.0	umol/L	142.8-339.2
				前白蛋白	210	mg/L	180-350
				天冬氨酸氨基转移酶	23	U/L	14-44
				血红蛋白	126.00	g/L	121-158
				血小板	170	10^9/L	177-446
				直接胆红素	3.9	umol/L	≤8.0
				总胆红素	9.1	umol/L	≤21.0
				总胆汁酸	1.5	umol/L	0.0-12.0
				总蛋白	65.8	g/L	65-84
82	周煜阳	男	4岁	ß2-微球蛋白	1.24	mg/L	1.00-2.30
				γ-谷氨酰转肽酶	7	U/L	5-19
				白蛋白	46.0	g/L	39-54
				白细胞	6.84	10^9/L	4.9-12.7
				丙氨酸氨基转移酶	8	U/L	7-30
				胆碱酯酶	7807	U/L	5320-12920
				淀粉酶	117	U/L	35-135
				甘胆酸	2.05	mg/L	0.00-2.70
				红细胞	4.36	10^12/L	4.1-5.5
				肌酐	31	umol/L	19-44
				碱性磷酸酶	175	U/L	143-406
				尿素	3.60	mmol/L	2.70-7.00
				尿酸	227.0	umol/L	202.3-416.5
				前白蛋白	190	mg/L	200-430
				天冬氨酸氨基转移酶	49	U/L	14-44
				血红蛋白	113.00	g/L	115-150
				血小板	274	10^9/L	187-475
				直接胆红素	3.2	umol/L	≤8.0
				总胆红素	7.5	umol/L	≤26.0
				总胆汁酸	2.8	umol/L	0.0-12.0
				总蛋白	66.1	g/L	61-79
83	周智博	男	4岁	ß2-微球蛋白	1.40	mg/L	1.00-2.30
				γ-谷氨酰转肽酶	8	U/L	5-19
				白蛋白	41.9	g/L	39-54
				白细胞	10.25	10^9/L	4.9-12.7
				丙氨酸氨基转移酶	11	U/L	7-30
				胆碱酯酶	6312	U/L	5320-12920
				淀粉酶	43	U/L	35-135
				甘胆酸	1.60	mg/L	0.00-2.70
				红细胞	4.07	10^12/L	4.1-5.5
				肌酐	32	umol/L	19-44
				碱性磷酸酶	204	U/L	143-406
				尿素	5.70	mmol/L	2.70-7.00
				尿酸	265.0	umol/L	202.3-416.5
				前白蛋白	110	mg/L	200-430
				天冬氨酸氨基转移酶	24	U/L	14-44
				血红蛋白	114.00	g/L	115-150
				血小板	342	10^9/L	187-475
				直接胆红素	2.6	umol/L	≤8.0
				总胆红素	5.9	umol/L	≤26.0
				总胆汁酸	6.7	umol/L	0.0-12.0
				总蛋白	66.0	g/L	61-79
84	朱玲玲	女	4岁	ß2-微球蛋白	1.75	mg/L	1.00-2.30
				γ-谷氨酰转肽酶	8	U/L	5-19
				白蛋白	47.5	g/L	39-54
				白细胞	8.28	10^9/L	4.9-12.7
				丙氨酸氨基转移酶	14	U/L	7-30
				胆碱酯酶	7996	U/L	5320-12920
				淀粉酶	82	U/L	35-135
				甘胆酸	1.31	mg/L	0.00-2.70
				红细胞	4.85	10^12/L	4.1-5.5
				肌酐	36	umol/L	19-44
				碱性磷酸酶	270	U/L	143-406
				尿素	4.20	mmol/L	2.50-6.50
				尿酸	246.0	umol/L	142.8-339.2
				前白蛋白	200	mg/L	180-350
				天冬氨酸氨基转移酶	27	U/L	14-44
				血红蛋白	135.00	g/L	115-150
				血小板	373	10^9/L	187-475
				直接胆红素	3.3	umol/L	≤8.0
				总胆红素	9.0	umol/L	≤21.0
				总胆汁酸	1.8	umol/L	0.0-12.0
				总蛋白	72.2	g/L	61-79
85	朱思宇	男	11月	ß2-微球蛋白	1.52	mg/L	1.00-2.30
				γ-谷氨酰转肽酶	14	U/L	6-31
				白蛋白	49.0	g/L	39-54
				白细胞	8.73	10^9/L	5-14.2
				丙氨酸氨基转移酶	16	U/L	8-71
				胆碱酯酶	14537	U/L	5320-12920
				淀粉酶	35	U/L	35-135
				甘胆酸	2.28	mg/L	0.00-2.70
				红细胞	4.08	10^12/L	4.1-5.5
				肌酐	22	umol/L	13-33
				碱性磷酸酶	158	U/L	106-420
				尿素	3.90	mmol/L	1.10-5.90
				尿酸	214.0	umol/L	202.3-416.5
				前白蛋白	180	mg/L	200-430
				天冬氨酸氨基转移酶	31	U/L	21-80
				血红蛋白	118.00	g/L	103-138
				血小板	249	10^9/L	172-601
				直接胆红素	2.8	umol/L	≤8.0
				总胆红素	7.0	umol/L	≤26.0
				总胆汁酸	7.2	umol/L	0.0-12.0
				总蛋白	63.0	g/L	55-75
86	朱子煜	男	4岁	ß2-微球蛋白	1.20	mg/L	1.00-2.30
				γ-谷氨酰转肽酶	8	U/L	5-19
				白蛋白	44.1	g/L	39-54
				白细胞	6.62	10^9/L	4.9-12.7
				丙氨酸氨基转移酶	8	U/L	7-30
				胆碱酯酶	8734	U/L	5320-12920
				淀粉酶	22	U/L	35-135
				甘胆酸	1.20	mg/L	0.00-2.70
				红细胞	4.50	10^12/L	4.1-5.5
				肌酐	36	umol/L	19-44
				碱性磷酸酶	253	U/L	143-406
				尿素	4.60	mmol/L	2.70-7.00
				尿酸	290.0	umol/L	202.3-416.5
				前白蛋白	170	mg/L	200-430
				天冬氨酸氨基转移酶	21	U/L	14-44
				血红蛋白	121.00	g/L	115-150
				血小板	277	10^9/L	187-475
				直接胆红素	2.6	umol/L	≤8.0
				总胆红素	6.9	umol/L	≤26.0
				总胆汁酸	4.2	umol/L	0.0-12.0
				总蛋白	63.6	g/L	61-79

## Sheet: 导出筛选结果
序号	姓名	性别	年龄	项目	结果	单位	参考范围
1	毕稼宁	男	1岁	ß2-微球蛋白	1.74	mg/L	1.00-2.30
				γ-谷氨酰转肽酶	10	U/L	5-19
				白蛋白	46.7	g/L	39-54
				白细胞	7.09	10^9/L	5.5-13.6
				丙氨酸氨基转移酶	27	U/L	8-42
				胆碱酯酶	8177	U/L	5320-12920
				淀粉酶	64	U/L	35-135
				甘胆酸	1.97	mg/L	0.00-2.70
				红细胞	4.53	10^12/L	4.1-5.5
				肌酐	27	umol/L	13-33
				碱性磷酸酶	217	U/L	128-432
				尿素	3.90	mmol/L	2.30-6.70
				尿酸	205.0	umol/L	202.3-416.5
				前白蛋白	190	mg/L	200-430
				天冬氨酸氨基转移酶	47	U/L	22-59
				血红蛋白	117.00	g/L	104-143
				血小板	177	10^9/L	191-516
				直接胆红素	2.7	umol/L	≤8.0
				总胆红素	7.2	umol/L	≤26.0
				总胆汁酸	0.7	umol/L	0.0-12.0
				总蛋白	63.0	g/L	58-76
2	卞沐婷	女	7月	ß2-微球蛋白	1.78	mg/L	1.00-2.30
				γ-谷氨酰转肽酶	18	U/L	6-31
				白蛋白	46.8	g/L	39-54
				白细胞	7.97	10^9/L	5-14.2
				丙氨酸氨基转移酶	15	U/L	8-71
				胆碱酯酶	9501	U/L	5320-12920
				淀粉酶	20	U/L	35-135
				甘胆酸	3.29	mg/L	0.00-2.70
				红细胞	4.27	10^12/L	4.1-5.5
				肌酐	19	umol/L	13-33
				碱性磷酸酶	289	U/L	106-420
				尿素	3.10	mmol/L	1.10-5.90
				尿酸	203.0	umol/L	142.8-339.2
				前白蛋白	180	mg/L	180-350
				天冬氨酸氨基转移酶	27	U/L	21-80
				血红蛋白	114.00	g/L	103-138
				血小板	289	10^9/L	172-601
				直接胆红素	2.3	umol/L	≤8.0
				总胆红素	4.7	umol/L	≤21.0
				总胆汁酸	12.3	umol/L	0.0-12.0
				总蛋白	60.5	g/L	55-75
3	蔡梦瑶	女	3岁	ß2-微球蛋白	1.13	mg/L	1.00-2.30
				γ-谷氨酰转肽酶	6	U/L	5-19
				白蛋白	48.3	g/L	39-54
				白细胞	7.03	10^9/L	4.9-12.7
				丙氨酸氨基转移酶	7	U/L	7-30
				胆碱酯酶	7651	U/L	5320-12920
				淀粉酶	51	U/L	35-135
				甘胆酸	2.42	mg/L	0.00-2.70
				红细胞	4.48	10^12/L	4.1-5.5
				肌酐	49	umol/L	19-44
				碱性磷酸酶	228	U/L	143-406
				尿素	3.20	mmol/L	2.50-6.50
				尿酸	236.0	umol/L	142.8-339.2
				前白蛋白	180	mg/L	180-350
				天冬氨酸氨基转移酶	20	U/L	14-44
				血红蛋白	123.00	g/L	115-150
				血小板	245	10^9/L	187-475
				直接胆红素	2.4	umol/L	≤8.0
				总胆红素	4.4	umol/L	≤21.0
				总胆汁酸	4.6	umol/L	0.0-12.0
				总蛋白	69.2	g/L	61-79
4	曹可心	女	6岁	ß2-微球蛋白	2.57	mg/L	1.00-2.30
				γ-谷氨酰转肽酶	7	U/L	5-19
				白蛋白	47.6	g/L	39-54
				白细胞	4.05	10^9/L	4.6-11.9
				丙氨酸氨基转移酶	14	U/L	7-30
				胆碱酯酶	9085	U/L	5320-12920
				淀粉酶	51	U/L	35-135
				甘胆酸	1.81	mg/L	0.00-2.70
				红细胞	4.29	10^12/L	4.3-5.7
				肌酐	36	umol/L	27-66
				碱性磷酸酶	202	U/L	143-406
				尿素	3.40	mmol/L	2.50-6.50
				尿酸	281.0	umol/L	142.8-339.2
				前白蛋白	180	mg/L	180-350
				天冬氨酸氨基转移酶	20	U/L	14-44
				血红蛋白	121.00	g/L	121-158
				血小板	263	10^9/L	177-446
				直接胆红素	1.6	umol/L	≤8.0
				总胆红素	3.8	umol/L	≤21.0
				总胆汁酸	2.7	umol/L	0.0-12.0
				总蛋白	72.2	g/L	65-84
5	曹锐哲	男	9岁	ß2-微球蛋白	1.04	mg/L	1.00-2.30
				γ-谷氨酰转肽酶	13	U/L	5-19
				白蛋白	48.0	g/L	39-54
				白细胞	5.50	10^9/L	4.6-11.9
				丙氨酸氨基转移酶	12	U/L	7-30
				胆碱酯酶	9110	U/L	5320-12920
				淀粉酶	83	U/L	35-135
				甘胆酸	2.37	mg/L	0.00-2.70
				红细胞	4.98	10^12/L	4.3-5.7
				肌酐	47	umol/L	27-66
				碱性磷酸酶	310	U/L	146-500
				尿素	4.60	mmol/L	2.70-7.00
				尿酸	245.0	umol/L	202.3-416.5
				前白蛋白	210	mg/L	200-430
				天冬氨酸氨基转移酶	25	U/L	14-44
				血红蛋白	134.00	g/L	121-158
				血小板	318	10^9/L	177-446
				直接胆红素	3.8	umol/L	≤8.0
				总胆红素	8.9	umol/L	≤26.0
				总胆汁酸	5.6	umol/L	0.0-12.0
				总蛋白	74.9	g/L	65-84
6	陈澄	男	8岁	ß2-微球蛋白	1.55	mg/L	1.00-2.30
				γ-谷氨酰转肽酶	8	U/L	5-19
				白蛋白	47.2	g/L	39-54
				白细胞	8.23	10^9/L	4.6-11.9
				丙氨酸氨基转移酶	8	U/L	7-30
				胆碱酯酶	8156	U/L	5320-12920
				淀粉酶	62	U/L	35-135
				甘胆酸	2.14	mg/L	0.00-2.70
				红细胞	4.57	10^12/L	4.3-5.7
				肌酐	46	umol/L	27-66
				碱性磷酸酶	216	U/L	143-406
				尿素	3.70	mmol/L	2.70-7.00
				尿酸	237.0	umol/L	202.3-416.5
				前白蛋白	160	mg/L	200-430
				天冬氨酸氨基转移酶	21	U/L	14-44
				血红蛋白	131.00	g/L	121-158
				血小板	192	10^9/L	177-446
				直接胆红素	3.7	umol/L	≤8.0
				总胆红素	7.3	umol/L	≤26.0
				总胆汁酸	4.0	umol/L	0.0-12.0
				总蛋白	67.7	g/L	65-84
7	陈家烨	男	9月	ß2-微球蛋白	2.15	mg/L	1.00-2.30
				γ-谷氨酰转肽酶	8	U/L	6-31
				白蛋白	44.9	g/L	39-54
				白细胞	13.50	10^9/L	5-14.2
				丙氨酸氨基转移酶	24	U/L	8-71
				胆碱酯酶	8198	U/L	5320-12920
				淀粉酶	24	U/L	35-135
				甘胆酸	1.90	mg/L	0.00-2.70
				红细胞	4.30	10^12/L	4.1-5.5
				肌酐	25	umol/L	13-33
				碱性磷酸酶	259	U/L	106-420
				尿素	3.10	mmol/L	1.10-5.90
				尿酸	175.0	umol/L	202.3-416.5
				前白蛋白	160	mg/L	200-430
				天冬氨酸氨基转移酶	46	U/L	21-80
				血红蛋白	113.00	g/L	103-138
				血小板	302	10^9/L	172-601
				直接胆红素	1.7	umol/L	≤8.0
				总胆红素	2.9	umol/L	≤26.0
				总胆汁酸	5.3	umol/L	0.0-12.0
				总蛋白	65.8	g/L	55-75
8	陈沐阳	男	1岁	ß2-微球蛋白	1.73	mg/L	1.00-2.30
				γ-谷氨酰转肽酶	9	U/L	5-19
				白蛋白	48.7	g/L	39-54
				白细胞	7.78	10^9/L	5.5-13.6
				丙氨酸氨基转移酶	11	U/L	8-42
				胆碱酯酶	10219	U/L	5320-12920
				淀粉酶	60	U/L	35-135
				甘胆酸	2.28	mg/L	0.00-2.70
				红细胞	4.52	10^12/L	4.1-5.5
				肌酐	31	umol/L	13-33
				碱性磷酸酶	397	U/L	128-432
				尿素	5.00	mmol/L	2.30-6.70
				尿酸	208.0	umol/L	202.3-416.5
				前白蛋白	210	mg/L	200-430
				天冬氨酸氨基转移酶	26	U/L	22-59
				血红蛋白	130.00	g/L	104-143
				血小板	239	10^9/L	191-516
				直接胆红素	2.6	umol/L	≤8.0
				总胆红素	5.3	umol/L	≤26.0
				总胆汁酸	4.8	umol/L	0.0-12.0
				总蛋白	63.9	g/L	58-76
9	陈奕然	男	10月	ß2-微球蛋白	2.56	mg/L	1.00-2.30
				γ-谷氨酰转肽酶	16	U/L	6-31
				白蛋白	49.2	g/L	39-54
				白细胞	8.13	10^9/L	5-14.2
				丙氨酸氨基转移酶	24	U/L	8-71
				胆碱酯酶	15768	U/L	5320-12920
				淀粉酶	29	U/L	35-135
				甘胆酸	2.07	mg/L	0.00-2.70
				红细胞	5.14	10^12/L	4.1-5.5
				肌酐	31	umol/L	13-33
				碱性磷酸酶	248	U/L	106-420
				尿素	4.30	mmol/L	1.10-5.90
				尿酸	280.0	umol/L	202.3-416.5
				前白蛋白	190	mg/L	200-430
				天冬氨酸氨基转移酶	52	U/L	21-80
				血红蛋白	129.00	g/L	103-138
				血小板	222	10^9/L	172-601
				直接胆红素	2.1	umol/L	≤8.0
				总胆红素	3.0	umol/L	≤26.0
				总胆汁酸	10.4	umol/L	0.0-12.0
				总蛋白	65.2	g/L	55-75
10	陈雨枫	男	4岁	ß2-微球蛋白	2.13	mg/L	1.00-2.30
				γ-谷氨酰转肽酶	8	U/L	5-19
				白蛋白	53.5	g/L	39-54
				白细胞	10.27	10^9/L	4.9-12.7
				丙氨酸氨基转移酶	14	U/L	7-30
				胆碱酯酶	9806	U/L	5320-12920
				淀粉酶	85	U/L	35-135
				甘胆酸	1.78	mg/L	0.00-2.70
				红细胞	4.76	10^12/L	4.1-5.5
				肌酐	34	umol/L	19-44
				碱性磷酸酶	241	U/L	143-406
				尿素	4.50	mmol/L	2.70-7.00
				尿酸	254.0	umol/L	202.3-416.5
				前白蛋白	170	mg/L	200-430
				天冬氨酸氨基转移酶	25	U/L	14-44
				血红蛋白	124.00	g/L	115-150
				血小板	336	10^9/L	187-475
				直接胆红素	2.6	umol/L	≤8.0
				总胆红素	6.5	umol/L	≤26.0
				总胆汁酸	1.8	umol/L	0.0-12.0
				总蛋白	84.3	g/L	61-79
11	陈煜祺	男	7岁	ß2-微球蛋白	1.27	mg/L	1.00-2.30
				γ-谷氨酰转肽酶	7	U/L	5-19
				白蛋白	48.4	g/L	39-54
				白细胞	6.20	10^9/L	4.6-11.9
				丙氨酸氨基转移酶	10	U/L	7-30
				胆碱酯酶	9910	U/L	5320-12920
				淀粉酶	47	U/L	35-135
				甘胆酸	2.40	mg/L	0.00-2.70
				红细胞	4.87	10^12/L	4.3-5.7
				肌酐	34	umol/L	27-66
				碱性磷酸酶	355	U/L	143-406
				尿素	4.10	mmol/L	2.70-7.00
				尿酸	302.0	umol/L	202.3-416.5
				前白蛋白	200	mg/L	200-430
				天冬氨酸氨基转移酶	19	U/L	14-44
				血红蛋白	131.00	g/L	121-158
				血小板	362	10^9/L	177-446
				直接胆红素	1.7	umol/L	≤8.0
				总胆红素	3.5	umol/L	≤26.0
				总胆汁酸	5.9	umol/L	0.0-12.0
				总蛋白	68.6	g/L	65-84
12	陈祉睿	男	3岁	ß2-微球蛋白	1.33	mg/L	1.00-2.30
				γ-谷氨酰转肽酶	6	U/L	5-19
				白蛋白	45.0	g/L	39-54
				白细胞	5.06	10^9/L	4.9-12.7
				丙氨酸氨基转移酶	8	U/L	7-30
				胆碱酯酶	6900	U/L	5320-12920
				淀粉酶	126	U/L	35-135
				甘胆酸	2.20	mg/L	0.00-2.70
				红细胞	4.19	10^12/L	4.1-5.5
				肌酐	28	umol/L	19-44
				碱性磷酸酶	213	U/L	143-406
				尿素	5.20	mmol/L	2.70-7.00
				尿酸	285.0	umol/L	202.3-416.5
				前白蛋白	170	mg/L	200-430
				天冬氨酸氨基转移酶	35	U/L	14-44
				血红蛋白	119.00	g/L	115-150
				血小板	254	10^9/L	187-475
				直接胆红素	7.1	umol/L	≤8.0
				总胆红素	17.4	umol/L	≤26.0
				总胆汁酸	9.3	umol/L	0.0-12.0
				总蛋白	64.2	g/L	61-79
13	程晟昱	男	4岁	ß2-微球蛋白	1.40	mg/L	1.00-2.30
				C反应蛋白	<0.2	mg/L	0--6
				γ-谷氨酰转肽酶	10	U/L	5-19
				白蛋白	48.0	g/L	39-54
				白细胞	8.23	10^9/L	4.9-12.7
				丙氨酸氨基转移酶	8	U/L	7-30
				超敏C反应蛋白	<0.2	mg/L	0--6
				胆碱酯酶	8965	U/L	5320-12920
				淀粉酶	60	U/L	35-135
				甘胆酸	1.12	mg/L	0.00-2.70
				红细胞	4.85	10^12/L	4.1-5.5
				肌酐	28	umol/L	19-44
				碱性磷酸酶	223	U/L	143-406
				尿素	5.20	mmol/L	2.70-7.00
				尿酸	237.0	umol/L	202.3-416.5
				前白蛋白	200	mg/L	200-430
				天冬氨酸氨基转移酶	23	U/L	14-44
				血红蛋白	130.00	g/L	115-150
				血小板	333	10^9/L	187-475
				直接胆红素	2.1	umol/L	≤8.0
				总胆红素	4.5	umol/L	≤26.0
				总胆汁酸	5.4	umol/L	0.0-12.0
				总蛋白	68.6	g/L	61-79
14	程嘉佑	男	4岁	ß2-微球蛋白	1.28	mg/L	1.00-2.30
				γ-谷氨酰转肽酶	5	U/L	5-19
				白蛋白	44.2	g/L	39-54
				白细胞	5.66	10^9/L	4.9-12.7
				丙氨酸氨基转移酶	11	U/L	7-30
				胆碱酯酶	9756	U/L	5320-12920
				淀粉酶	58	U/L	35-135
				甘胆酸	2.16	mg/L	0.00-2.70
				红细胞	4.26	10^12/L	4.1-5.5
				肌酐	28	umol/L	19-44
				碱性磷酸酶	242	U/L	143-406
				尿素	5.30	mmol/L	2.70-7.00
				尿酸	256.0	umol/L	202.3-416.5
				前白蛋白	180	mg/L	200-430
				天冬氨酸氨基转移酶	29	U/L	14-44
				血红蛋白	125.00	g/L	115-150
				血小板	316	10^9/L	187-475
				直接胆红素	3.2	umol/L	≤8.0
				总胆红素	8.1	umol/L	≤26.0
				总胆汁酸	2.8	umol/L	0.0-12.0
				总蛋白	66.2	g/L	61-79
15	储子杰	男	10岁	ß2-微球蛋白	1.42	mg/L	1.00-2.30
				γ-谷氨酰转肽酶	9	U/L	5-19
				白蛋白	47.8	g/L	39-54
				白细胞	5.99	10^9/L	4.6-11.9
				丙氨酸氨基转移酶	7	U/L	7-30
				胆碱酯酶	7192	U/L	5320-12920
				淀粉酶	66	U/L	35-135
				甘胆酸	1.99	mg/L	0.00-2.70
				红细胞	4.50	10^12/L	4.3-5.7
				肌酐	56	umol/L	27-66
				碱性磷酸酶	176	U/L	146-500
				尿素	5.80	mmol/L	2.70-7.00
				尿酸	228.0	umol/L	202.3-416.5
				前白蛋白	190	mg/L	200-430
				天冬氨酸氨基转移酶	20	U/L	14-44
				血红蛋白	128.00	g/L	121-158
				血小板	290	10^9/L	177-446
				直接胆红素	2.7	umol/L	≤8.0
				总胆红素	6.0	umol/L	≤26.0
				总胆汁酸	4.5	umol/L	0.0-12.0
				总蛋白	70.4	g/L	65-84
16	代珅	男	3岁	ß2-微球蛋白	1.54	mg/L	1.00-2.30
				γ-谷氨酰转肽酶	9	U/L	5-19
				白蛋白	44.6	g/L	39-54
				白细胞	8.96	10^9/L	4.9-12.7
				丙氨酸氨基转移酶	11	U/L	7-30
				胆碱酯酶	7372	U/L	5320-12920
				淀粉酶	91	U/L	35-135
				甘胆酸	2.13	mg/L	0.00-2.70
				红细胞	4.73	10^12/L	4.1-5.5
				肌酐	31	umol/L	19-44
				碱性磷酸酶	216	U/L	143-406
				尿素	5.40	mmol/L	2.70-7.00
				尿酸	218.0	umol/L	202.3-416.5
				前白蛋白	190	mg/L	200-430
				天冬氨酸氨基转移酶	27	U/L	14-44
				血红蛋白	127.00	g/L	115-150
				血小板	308	10^9/L	187-475
				直接胆红素	2.1	umol/L	≤8.0
				总胆红素	4.2	umol/L	≤26.0
				总胆汁酸	4.9	umol/L	0.0-12.0
				总蛋白	64.8	g/L	61-79
17	戴钰杰	男	11月	ß2-微球蛋白	1.78	mg/L	1.00-2.30
				γ-谷氨酰转肽酶	11	U/L	6-31
				白蛋白	49.4	g/L	39-54
				白细胞	8.52	10^9/L	5-14.2
				丙氨酸氨基转移酶	14	U/L	8-71
				胆碱酯酶	8416	U/L	5320-12920
				淀粉酶	53	U/L	35-135
				甘胆酸	2.04	mg/L	0.00-2.70
				红细胞	4.75	10^12/L	4.1-5.5
				肌酐	20	umol/L	13-33
				碱性磷酸酶	293	U/L	106-420
				尿素	3.20	mmol/L	1.10-5.90
				尿酸	143.0	umol/L	202.3-416.5
				前白蛋白	190	mg/L	200-430
				天冬氨酸氨基转移酶	39	U/L	21-80
				血红蛋白	121.00	g/L	103-138
				血小板	253	10^9/L	172-601
				直接胆红素	2.7	umol/L	≤8.0
				总胆红素	6.2	umol/L	≤26.0
				总胆汁酸	1.9	umol/L	0.0-12.0
				总蛋白	67.8	g/L	55-75
18	董玉涛	男	1岁	ß2-微球蛋白	1.36	mg/L	1.00-2.30
				γ-谷氨酰转肽酶	11	U/L	5-19
				白蛋白	45.6	g/L	39-54
				白细胞	10.14	10^9/L	5.5-13.6
				丙氨酸氨基转移酶	13	U/L	8-42
				胆碱酯酶	8300	U/L	5320-12920
				淀粉酶	22	U/L	35-135
				甘胆酸	2.49	mg/L	0.00-2.70
				红细胞	4.66	10^12/L	4.1-5.5
				肌酐	26	umol/L	13-33
				碱性磷酸酶	324	U/L	128-432
				尿素	4.50	mmol/L	2.30-6.70
				尿酸	265.0	umol/L	202.3-416.5
				前白蛋白	200	mg/L	200-430
				天冬氨酸氨基转移酶	39	U/L	22-59
				血红蛋白	126.00	g/L	104-143
				血小板	339	10^9/L	191-516
				直接胆红素	2.6	umol/L	≤8.0
				总胆红素	6.9	umol/L	≤26.0
				总胆汁酸	6.6	umol/L	0.0-12.0
				总蛋白	65.8	g/L	58-76
19	冯科淇	男	5岁	ß2-微球蛋白	1.25	mg/L	1.00-2.30
				γ-谷氨酰转肽酶	8	U/L	5-19
				白蛋白	43.2	g/L	39-54
				白细胞	4.92	10^9/L	4.9-12.7
				丙氨酸氨基转移酶	10	U/L	7-30
				胆碱酯酶	5247	U/L	5320-12920
				淀粉酶	107	U/L	35-135
				甘胆酸	4.50	mg/L	0.00-2.70
				红细胞	4.63	10^12/L	4.1-5.5
				肌酐	34	umol/L	19-44
				碱性磷酸酶	155	U/L	143-406
				尿素	2.80	mmol/L	2.70-7.00
				尿酸	216.0	umol/L	202.3-416.5
				前白蛋白	220	mg/L	200-430
				天冬氨酸氨基转移酶	29	U/L	14-44
				血红蛋白	121.00	g/L	115-150
				血小板	250	10^9/L	187-475
				直接胆红素	1.9	umol/L	≤8.0
				总胆红素	5.6	umol/L	≤26.0
				总胆汁酸	9.9	umol/L	0.0-12.0
				总蛋白	65.8	g/L	61-79
20	葛秦源	男	8岁	ß2-微球蛋白	1.53	mg/L	1.00-2.30
				γ-谷氨酰转肽酶	7	U/L	5-19
				白蛋白	45.7	g/L	39-54
				白细胞	7.53	10^9/L	4.6-11.9
				丙氨酸氨基转移酶	7	U/L	7-30
				胆碱酯酶	8153	U/L	5320-12920
				淀粉酶	74	U/L	35-135
				甘胆酸	2.36	mg/L	0.00-2.70
				红细胞	4.71	10^12/L	4.3-5.7
				肌酐	40	umol/L	27-66
				碱性磷酸酶	162	U/L	143-406
				尿素	5.30	mmol/L	2.70-7.00
				尿酸	238.0	umol/L	202.3-416.5
				前白蛋白	160	mg/L	200-430
				天冬氨酸氨基转移酶	20	U/L	14-44
				血红蛋白	137.00	g/L	121-158
				血小板	361	10^9/L	177-446
				直接胆红素	2.4	umol/L	≤8.0
				总胆红素	6.3	umol/L	≤26.0
				总胆汁酸	4.4	umol/L	0.0-12.0
				总蛋白	71.3	g/L	65-84
21	顾书含	男	2岁	ß2-微球蛋白	1.88	mg/L	1.00-2.30
				γ-谷氨酰转肽酶	7	U/L	5-19
				白蛋白	44.1	g/L	39-54
				白细胞	8.16	10^9/L	4.9-12.7
				丙氨酸氨基转移酶	12	U/L	7-30
				胆碱酯酶	9893	U/L	5320-12920
				淀粉酶	62	U/L	35-135
				甘胆酸	3.96	mg/L	0.00-2.70
				红细胞	5.09	10^12/L	4.1-5.5
				肌酐	27	umol/L	19-44
				碱性磷酸酶	224	U/L	143-406
				尿素	4.30	mmol/L	2.70-7.00
				尿酸	226.0	umol/L	202.3-416.5
				前白蛋白	190	mg/L	200-430
				天冬氨酸氨基转移酶	20	U/L	14-44
				血红蛋白	138.00	g/L	115-150
				血小板	433	10^9/L	187-475
				直接胆红素	1.6	umol/L	≤8.0
				总胆红素	3.9	umol/L	≤26.0
				总胆汁酸	5.0	umol/L	0.0-12.0
				总蛋白	69.0	g/L	61-79
22	管铭凯	男	1岁	ß2-微球蛋白	1.83	mg/L	1.00-2.30
				γ-谷氨酰转肽酶	9	U/L	5-19
				白蛋白	44.7	g/L	39-54
				白细胞	11.25	10^9/L	5.5-13.6
				丙氨酸氨基转移酶	12	U/L	8-42
				胆碱酯酶	9018	U/L	5320-12920
				淀粉酶	27	U/L	35-135
				甘胆酸	2.28	mg/L	0.00-2.70
				红细胞	4.49	10^12/L	4.1-5.5
				肌酐	21	umol/L	13-33
				碱性磷酸酶	258	U/L	128-432
				尿素	3.70	mmol/L	2.30-6.70
				尿酸	211.0	umol/L	202.3-416.5
				前白蛋白	170	mg/L	200-430
				天冬氨酸氨基转移酶	38	U/L	22-59
				血红蛋白	115.00	g/L	104-143
				血小板	466	10^9/L	191-516
				直接胆红素	2.1	umol/L	≤8.0
				总胆红素	3.2	umol/L	≤26.0
				总胆汁酸	4.8	umol/L	0.0-12.0
				总蛋白	64.0	g/L	58-76
23	郭梓睿	男	6岁	ß2-微球蛋白	1.35	mg/L	1.00-2.30
				γ-谷氨酰转肽酶	13	U/L	5-19
				白蛋白	50.0	g/L	39-54
				白细胞	7.50	10^9/L	4.6-11.9
				丙氨酸氨基转移酶	4	U/L	7-30
				胆碱酯酶	8211	U/L	5320-12920
				淀粉酶	74	U/L	35-135
				甘胆酸	1.97	mg/L	0.00-2.70
				红细胞	4.79	10^12/L	4.3-5.7
				肌酐	38	umol/L	27-66
				碱性磷酸酶	355	U/L	143-406
				尿素	3.60	mmol/L	2.70-7.00
				尿酸	219.0	umol/L	202.3-416.5
				前白蛋白	200	mg/L	200-430
				天冬氨酸氨基转移酶	23	U/L	14-44
				血红蛋白	132.00	g/L	121-158
				血小板	283	10^9/L	177-446
				直接胆红素	2.3	umol/L	≤8.0
				总胆红素	4.5	umol/L	≤26.0
				总胆汁酸	4.4	umol/L	0.0-12.0
				总蛋白	68.1	g/L	65-84
24	胡永楷	男	3岁	ß2-微球蛋白	2.48	mg/L	1.00-2.30
				γ-谷氨酰转肽酶	8	U/L	5-19
				白蛋白	46.5	g/L	39-54
				白细胞	8.52	10^9/L	4.9-12.7
				丙氨酸氨基转移酶	13	U/L	7-30
				胆碱酯酶	10012	U/L	5320-12920
				淀粉酶	72	U/L	35-135
				甘胆酸	1.30	mg/L	0.00-2.70
				红细胞	4.62	10^12/L	4.1-5.5
				肌酐	35	umol/L	19-44
				碱性磷酸酶	271	U/L	143-406
				尿素	5.30	mmol/L	2.70-7.00
				尿酸	295.0	umol/L	202.3-416.5
				前白蛋白	200	mg/L	200-430
				天冬氨酸氨基转移酶	31	U/L	14-44
				血红蛋白	127.00	g/L	115-150
				血小板	289	10^9/L	187-475
				直接胆红素	1.8	umol/L	≤8.0
				总胆红素	3.3	umol/L	≤26.0
				总胆汁酸	2.1	umol/L	0.0-12.0
				总蛋白	69.5	g/L	61-79
25	黄琬婷	女	5岁	ß2-微球蛋白	1.19	mg/L	1.00-2.30
				γ-谷氨酰转肽酶	16	U/L	5-19
				白蛋白	49.0	g/L	39-54
				白细胞	6.07	10^9/L	4.4-11.9
				丙氨酸氨基转移酶	11	U/L	7-30
				胆碱酯酶	9939	U/L	5320-12920
				淀粉酶	69	U/L	35-135
				甘胆酸	1.50	mg/L	0.00-2.70
				红细胞	4.49	10^12/L	4-5.5
				肌酐	36	umol/L	19-44
				碱性磷酸酶	324	U/L	143-406
				尿素	6.70	mmol/L	2.50-6.50
				尿酸	305.0	umol/L	142.8-339.2
				前白蛋白	240	mg/L	180-350
				天冬氨酸氨基转移酶	26	U/L	14-44
				血红蛋白	121.00	g/L	112-149
				血小板	292	10^9/L	182-472
				直接胆红素	2.6	umol/L	≤8.0
				总胆红素	5.8	umol/L	≤21.0
				总胆汁酸	2.9	umol/L	0.0-12.0
				总蛋白	68.8	g/L	61-79
26	季可卿	女	10岁	ß2-微球蛋白	1.84	mg/L	1.00-2.30
				γ-谷氨酰转肽酶	59	U/L	5-19
				白蛋白	52.1	g/L	39-54
				白细胞	7.30	10^9/L	4.6-11.9
				丙氨酸氨基转移酶	119	U/L	7-30
				胆碱酯酶	12377	U/L	5320-12920
				淀粉酶	28	U/L	35-135
				甘胆酸	2.16	mg/L	0.00-2.70
				红细胞	4.75	10^12/L	4.3-5.7
				肌酐	40	umol/L	27-66
				碱性磷酸酶	227	U/L	146-500
				尿素	5.30	mmol/L	2.50-6.50
				尿酸	482.0	umol/L	142.8-339.2
				前白蛋白	340	mg/L	180-350
				天冬氨酸氨基转移酶	43	U/L	14-44
				血红蛋白	140.00	g/L	121-158
				血小板	254	10^9/L	177-446
				直接胆红素	3.9	umol/L	≤8.0
				总胆红素	9.5	umol/L	≤21.0
				总胆汁酸	2.8	umol/L	0.0-12.0
				总蛋白	74.3	g/L	65-84
27	蒋欣雨	女	5岁	ß2-微球蛋白	1.72	mg/L	1.00-2.30
				γ-谷氨酰转肽酶	10	U/L	5-19
				白蛋白	43.7	g/L	39-54
				白细胞	7.87	10^9/L	4.9-12.7
				丙氨酸氨基转移酶	10	U/L	7-30
				胆碱酯酶	9281	U/L	5320-12920
				淀粉酶	111	U/L	35-135
				甘胆酸	1.78	mg/L	0.00-2.70
				红细胞	4.57	10^12/L	4.1-5.5
				肌酐	52	umol/L	19-44
				碱性磷酸酶	326	U/L	143-406
				尿素	5.40	mmol/L	2.50-6.50
				尿酸	289.0	umol/L	142.8-339.2
				前白蛋白	180	mg/L	180-350
				天冬氨酸氨基转移酶	26	U/L	14-44
				血红蛋白	127.00	g/L	115-150
				血小板	328	10^9/L	187-475
				直接胆红素	2.0	umol/L	≤8.0
				总胆红素	2.6	umol/L	≤21.0
				总胆汁酸	3.4	umol/L	0.0-12.0
				总蛋白	66.0	g/L	61-79
28	蒋宜果	女	9岁	ß2-微球蛋白	1.55	mg/L	1.00-2.30
				γ-谷氨酰转肽酶	15	U/L	5-19
				白蛋白	53.1	g/L	39-54
				白细胞	7.51	10^9/L	4.6-11.9
				丙氨酸氨基转移酶	28	U/L	7-30
				胆碱酯酶	9835	U/L	5320-12920
				淀粉酶	45	U/L	35-135
				甘胆酸	0.03	mg/L	0.00-2.70
				红细胞	4.87	10^12/L	4.3-5.7
				肌酐	40	umol/L	27-66
				碱性磷酸酶	336	U/L	146-500
				尿素	4.50	mmol/L	2.50-6.50
				尿酸	331.0	umol/L	142.8-339.2
				前白蛋白	270	mg/L	180-350
				天冬氨酸氨基转移酶	23	U/L	14-44
				血红蛋白	140.00	g/L	121-158
				血小板	320	10^9/L	177-446
				直接胆红素	3.2	umol/L	≤8.0
				总胆红素	9.5	umol/L	≤21.0
				总胆汁酸	3.5	umol/L	0.0-12.0
				总蛋白	84.0	g/L	65-84
29	金博逸	男	6岁	ß2-微球蛋白	1.46	mg/L	1.00-2.30
				γ-谷氨酰转肽酶	9	U/L	5-19
				白蛋白	43.7	g/L	39-54
				白细胞	6.98	10^9/L	4.6-11.9
				丙氨酸氨基转移酶	11	U/L	7-30
				胆碱酯酶	8703	U/L	5320-12920
				淀粉酶	74	U/L	35-135
				甘胆酸	1.54	mg/L	0.00-2.70
				红细胞	4.64	10^12/L	4.3-5.7
				肌酐	38	umol/L	27-66
				碱性磷酸酶	226	U/L	143-406
				尿素	4.70	mmol/L	2.70-7.00
				尿酸	259.0	umol/L	202.3-416.5
				前白蛋白	200	mg/L	200-430
				天冬氨酸氨基转移酶	22	U/L	14-44
				血红蛋白	130.00	g/L	121-158
				血小板	342	10^9/L	177-446
				直接胆红素	2.2	umol/L	≤8.0
				总胆红素	4.3	umol/L	≤26.0
				总胆汁酸	5.3	umol/L	0.0-12.0
				总蛋白	67.9	g/L	65-84
30	李邺	男	2岁	ß2-微球蛋白	1.51	mg/L	1.00-2.30
				γ-谷氨酰转肽酶	6	U/L	5-19
				白蛋白	48.9	g/L	39-54
				白细胞	4.97	10^9/L	4.9-12.7
				丙氨酸氨基转移酶	19	U/L	7-30
				胆碱酯酶	9488	U/L	5320-12920
				淀粉酶	58	U/L	35-135
				甘胆酸	2.40	mg/L	0.00-2.70
				红细胞	4.50	10^12/L	4.1-5.5
				肌酐	39	umol/L	19-44
				碱性磷酸酶	240	U/L	143-406
				尿素	4.80	mmol/L	2.70-7.00
				尿酸	234.0	umol/L	202.3-416.5
				前白蛋白	130	mg/L	200-430
				天冬氨酸氨基转移酶	38	U/L	14-44
				血红蛋白	121.00	g/L	115-150
				血小板	318	10^9/L	187-475
				直接胆红素	1.8	umol/L	≤8.0
				总胆红素	3.7	umol/L	≤26.0
				总胆汁酸	3.0	umol/L	0.0-12.0
				总蛋白	65.9	g/L	61-79
31	刘澈	男	8岁	ß2-微球蛋白	1.24	mg/L	1.00-2.30
				γ-谷氨酰转肽酶	9	U/L	5-19
				白蛋白	45.7	g/L	39-54
				白细胞	5.95	10^9/L	4.6-11.9
				丙氨酸氨基转移酶	8	U/L	7-30
				胆碱酯酶	7804	U/L	5320-12920
				淀粉酶	66	U/L	35-135
				甘胆酸	1.78	mg/L	0.00-2.70
				红细胞	4.78	10^12/L	4.3-5.7
				肌酐	43	umol/L	27-66
				碱性磷酸酶	178	U/L	143-406
				尿素	3.40	mmol/L	2.70-7.00
				尿酸	271.0	umol/L	202.3-416.5
				前白蛋白	140	mg/L	200-430
				天冬氨酸氨基转移酶	19	U/L	14-44
				血红蛋白	129.00	g/L	121-158
				血小板	348	10^9/L	177-446
				直接胆红素	1.7	umol/L	≤8.0
				总胆红素	3.3	umol/L	≤26.0
				总胆汁酸	4.3	umol/L	0.0-12.0
				总蛋白	71.9	g/L	65-84
32	刘茗希	男	1岁	ß2-微球蛋白	2.30	mg/L	1.00-2.30
				C反应蛋白	<6.0	mg/L	0--6
				γ-谷氨酰转肽酶	5	U/L	5-19
				白蛋白	46.3	g/L	39-54
				白细胞	5.69	10^9/L	5.5-13.6
				丙氨酸氨基转移酶	13	U/L	8-42
				超敏C反应蛋白	1.0	mg/L	0--6
				胆碱酯酶	11702	U/L	5320-12920
				淀粉酶	26	U/L	35-135
				甘胆酸	2.15	mg/L	0.00-2.70
				红细胞	3.93	10^12/L	4.1-5.5
				肌酐	23	umol/L	13-33
				碱性磷酸酶	196	U/L	128-432
				尿素	2.40	mmol/L	2.30-6.70
				尿酸	200.0	umol/L	202.3-416.5
				前白蛋白	120	mg/L	200-430
				天冬氨酸氨基转移酶	35	U/L	22-59
				血红蛋白	109.00	g/L	104-143
				血小板	242	10^9/L	191-516
				直接胆红素	1.4	umol/L	≤8.0
				总胆红素	2.7	umol/L	≤26.0
				总胆汁酸	3.4	umol/L	0.0-12.0
				总蛋白	63.1	g/L	58-76
33	刘轩闻	男	5岁	ß2-微球蛋白	1.75	mg/L	1.00-2.30
				γ-谷氨酰转肽酶	8	U/L	5-19
				白蛋白	46.3	g/L	39-54
				白细胞	4.77	10^9/L	4.9-12.7
				丙氨酸氨基转移酶	10	U/L	7-30
				胆碱酯酶	9271	U/L	5320-12920
				淀粉酶	51	U/L	35-135
				甘胆酸	1.63	mg/L	0.00-2.70
				红细胞	4.99	10^12/L	4.1-5.5
				肌酐	36	umol/L	19-44
				碱性磷酸酶	154	U/L	143-406
				尿素	4.50	mmol/L	2.70-7.00
				尿酸	244.0	umol/L	202.3-416.5
				前白蛋白	170	mg/L	200-430
				天冬氨酸氨基转移酶	31	U/L	14-44
				血红蛋白	126.00	g/L	115-150
				血小板	230	10^9/L	187-475
				直接胆红素	2.2	umol/L	≤8.0
				总胆红素	5.3	umol/L	≤26.0
				总胆汁酸	6.7	umol/L	0.0-12.0
				总蛋白	68.2	g/L	61-79
34	刘之昂	男	8月	ß2-微球蛋白	2.84	mg/L	1.00-2.30
				γ-谷氨酰转肽酶	9	U/L	6-31
				白蛋白	50.0	g/L	39-54
				白细胞	12.98	10^9/L	5-14.2
				丙氨酸氨基转移酶	30	U/L	8-71
				胆碱酯酶	8999	U/L	5320-12920
				淀粉酶	81	U/L	35-135
				甘胆酸	1.70	mg/L	0.00-2.70
				红细胞	4.75	10^12/L	4.1-5.5
				肌酐	25	umol/L	13-33
				碱性磷酸酶	251	U/L	106-420
				尿素	2.30	mmol/L	1.10-5.90
				尿酸	258.0	umol/L	202.3-416.5
				前白蛋白	180	mg/L	200-430
				天冬氨酸氨基转移酶	62	U/L	21-80
				血红蛋白	115.00	g/L	103-138
				血小板	448	10^9/L	172-601
				直接胆红素	1.1	umol/L	≤8.0
				总胆红素	6.2	umol/L	≤26.0
				总胆汁酸	0.7	umol/L	0.0-12.0
				总蛋白	69.7	g/L	55-75
35	卢昱轩	男	6岁	ß2-微球蛋白	1.37	mg/L	1.00-2.30
				γ-谷氨酰转肽酶	9	U/L	5-19
				白蛋白	50.4	g/L	39-54
				白细胞	6.86	10^9/L	4.6-11.9
				丙氨酸氨基转移酶	11	U/L	7-30
				胆碱酯酶	8375	U/L	5320-12920
				淀粉酶	72	U/L	35-135
				甘胆酸	2.03	mg/L	0.00-2.70
				红细胞	4.66	10^12/L	4.3-5.7
				肌酐	36	umol/L	27-66
				碱性磷酸酶	243	U/L	143-406
				尿素	3.90	mmol/L	2.70-7.00
				尿酸	288.0	umol/L	202.3-416.5
				前白蛋白	220	mg/L	200-430
				天冬氨酸氨基转移酶	23	U/L	14-44
				血红蛋白	131.00	g/L	121-158
				血小板	274	10^9/L	177-446
				直接胆红素	3.0	umol/L	≤8.0
				总胆红素	6.3	umol/L	≤26.0
				总胆汁酸	1.3	umol/L	0.0-12.0
				总蛋白	70.0	g/L	65-84
36	陆建成	男	9岁	ß2-微球蛋白	2.10	mg/L	1.00-2.30
				γ-谷氨酰转肽酶	9	U/L	5-19
				白蛋白	49.0	g/L	39-54
				白细胞	3.41	10^9/L	4.6-11.9
				丙氨酸氨基转移酶	15	U/L	7-30
				胆碱酯酶	8596	U/L	5320-12920
				淀粉酶	43	U/L	35-135
				甘胆酸	1.81	mg/L	0.00-2.70
				红细胞	4.42	10^12/L	4.3-5.7
				肌酐	41	umol/L	27-66
				碱性磷酸酶	174	U/L	146-500
				尿素	3.30	mmol/L	2.70-7.00
				尿酸	228.0	umol/L	202.3-416.5
				前白蛋白	170	mg/L	200-430
				天冬氨酸氨基转移酶	30	U/L	14-44
				血红蛋白	128.00	g/L	121-158
				血小板	198	10^9/L	177-446
				直接胆红素	2.7	umol/L	≤8.0
				总胆红素	5.4	umol/L	≤26.0
				总胆汁酸	1.5	umol/L	0.0-12.0
				总蛋白	72.2	g/L	65-84
37	陆睿泽	男	7岁	ß2-微球蛋白	1.17	mg/L	1.00-2.30
				γ-谷氨酰转肽酶	14	U/L	5-19
				白蛋白	49.4	g/L	39-54
				白细胞	7.04	10^9/L	4.6-11.9
				丙氨酸氨基转移酶	11	U/L	7-30
				胆碱酯酶	11643	U/L	5320-12920
				淀粉酶	74	U/L	35-135
				甘胆酸	2.30	mg/L	0.00-2.70
				红细胞	5.08	10^12/L	4.3-5.7
				肌酐	42	umol/L	27-66
				碱性磷酸酶	233	U/L	143-406
				尿素	5.70	mmol/L	2.70-7.00
				尿酸	314.0	umol/L	202.3-416.5
				前白蛋白	210	mg/L	200-430
				天冬氨酸氨基转移酶	21	U/L	14-44
				血红蛋白	139.00	g/L	121-158
				血小板	336	10^9/L	177-446
				直接胆红素	2.5	umol/L	≤8.0
				总胆红素	7.4	umol/L	≤26.0
				总胆汁酸	2.7	umol/L	0.0-12.0
				总蛋白	75.0	g/L	65-84
38	陆威豪	男	6岁	ß2-微球蛋白	1.01	mg/L	1.00-2.30
				γ-谷氨酰转肽酶	7	U/L	5-19
				白蛋白	46.1	g/L	39-54
				白细胞	6.73	10^9/L	4.6-11.9
				丙氨酸氨基转移酶	10	U/L	7-30
				胆碱酯酶	8972	U/L	5320-12920
				淀粉酶	53	U/L	35-135
				甘胆酸	1.87	mg/L	0.00-2.70
				红细胞	4.35	10^12/L	4.3-5.7
				肌酐	33	umol/L	27-66
				碱性磷酸酶	148	U/L	143-406
				尿素	4.50	mmol/L	2.70-7.00
				尿酸	167.0	umol/L	202.3-416.5
				前白蛋白	180	mg/L	200-430
				天冬氨酸氨基转移酶	24	U/L	14-44
				血红蛋白	116.00	g/L	121-158
				血小板	404	10^9/L	177-446
				直接胆红素	1.9	umol/L	≤8.0
				总胆红素	4.3	umol/L	≤26.0
				总胆汁酸	4.6	umol/L	0.0-12.0
				总蛋白	66.5	g/L	65-84
39	陆玥儿	女	1岁	ß2-微球蛋白	1.79	mg/L	1.00-2.30
				γ-谷氨酰转肽酶	15	U/L	5-19
				白蛋白	50.5	g/L	39-54
				白细胞	22.13	10^9/L	5.5-13.6
				丙氨酸氨基转移酶	18	U/L	8-42
				胆碱酯酶	11054	U/L	5320-12920
				淀粉酶	103	U/L	35-135
				甘胆酸	1.63	mg/L	0.00-2.70
				红细胞	4.90	10^12/L	4.1-5.5
				肌酐	30	umol/L	13-33
				碱性磷酸酶	376	U/L	128-432
				尿素	4.20	mmol/L	2.30-6.70
				尿酸	189.0	umol/L	142.8-339.2
				前白蛋白	240	mg/L	180-350
				天冬氨酸氨基转移酶	40	U/L	22-59
				血红蛋白	134.00	g/L	104-143
				血小板	443	10^9/L	191-516
				直接胆红素	2.3	umol/L	≤8.0
				总胆红素	4.8	umol/L	≤21.0
				总胆汁酸	1.6	umol/L	0.0-12.0
				总蛋白	71.8	g/L	58-76
40	倪嘉旻	男	1岁	ß2-微球蛋白	1.38	mg/L	1.00-2.30
				γ-谷氨酰转肽酶	14	U/L	5-19
				白蛋白	50.9	g/L	39-54
				白细胞	12.87	10^9/L	5.5-13.6
				丙氨酸氨基转移酶	17	U/L	8-42
				胆碱酯酶	8527	U/L	5320-12920
				淀粉酶	58	U/L	35-135
				甘胆酸	1.92	mg/L	0.00-2.70
				红细胞	5.23	10^12/L	4.1-5.5
				肌酐	26	umol/L	13-33
				碱性磷酸酶	315	U/L	128-432
				尿素	4.60	mmol/L	2.30-6.70
				尿酸	194.0	umol/L	202.3-416.5
				前白蛋白	190	mg/L	200-430
				天冬氨酸氨基转移酶	36	U/L	22-59
				血红蛋白	115.00	g/L	104-143
				血小板	241	10^9/L	191-516
				直接胆红素	2.0	umol/L	≤8.0
				总胆红素	2.7	umol/L	≤26.0
				总胆汁酸	3.1	umol/L	0.0-12.0
				总蛋白	67.6	g/L	58-76
41	潘子林	男	3岁	ß2-微球蛋白	1.43	mg/L	1.00-2.30
				γ-谷氨酰转肽酶	11	U/L	5-19
				白蛋白	46.3	g/L	39-54
				白细胞	10.28	10^9/L	4.9-12.7
				丙氨酸氨基转移酶	11	U/L	7-30
				胆碱酯酶	13840	U/L	5320-12920
				淀粉酶	113	U/L	35-135
				甘胆酸	1.20	mg/L	0.00-2.70
				红细胞	4.84	10^12/L	4.1-5.5
				肌酐	38	umol/L	19-44
				碱性磷酸酶	398	U/L	143-406
				尿素	5.00	mmol/L	2.70-7.00
				尿酸	296.0	umol/L	202.3-416.5
				前白蛋白	150	mg/L	200-430
				天冬氨酸氨基转移酶	39	U/L	14-44
				血红蛋白	137.00	g/L	115-150
				血小板	175	10^9/L	187-475
				直接胆红素	2.2	umol/L	≤8.0
				总胆红素	5.1	umol/L	≤26.0
				总胆汁酸	2.3	umol/L	0.0-12.0
				总蛋白	65.7	g/L	61-79
42	彭思睿	男	8岁	ß2-微球蛋白	1.31	mg/L	1.00-2.30
				γ-谷氨酰转肽酶	9	U/L	5-19
				白蛋白	46.1	g/L	39-54
				白细胞	4.74	10^9/L	4.6-11.9
				丙氨酸氨基转移酶	12	U/L	7-30
				胆碱酯酶	8073	U/L	5320-12920
				淀粉酶	69	U/L	35-135
				甘胆酸	2.19	mg/L	0.00-2.70
				红细胞	4.89	10^12/L	4.3-5.7
				肌酐	45	umol/L	27-66
				碱性磷酸酶	310	U/L	143-406
				尿素	4.40	mmol/L	2.70-7.00
				尿酸	306.0	umol/L	202.3-416.5
				前白蛋白	210	mg/L	200-430
				天冬氨酸氨基转移酶	23	U/L	14-44
				血红蛋白	134.00	g/L	121-158
				血小板	204	10^9/L	177-446
				直接胆红素	2.9	umol/L	≤8.0
				总胆红素	6.2	umol/L	≤26.0
				总胆汁酸	4.1	umol/L	0.0-12.0
				总蛋白	67.5	g/L	65-84
43	彭文绪	男	7岁	ß2-微球蛋白	1.50	mg/L	1.00-2.30
				γ-谷氨酰转肽酶	8	U/L	5-19
				白蛋白	48.6	g/L	39-54
				白细胞	2.41	10^9/L	4.6-11.9
				丙氨酸氨基转移酶	16	U/L	7-30
				胆碱酯酶	8693	U/L	5320-12920
				淀粉酶	64	U/L	35-135
				甘胆酸	0.26	mg/L	0.00-2.70
				红细胞	4.60	10^12/L	4.3-5.7
				肌酐	45	umol/L	27-66
				碱性磷酸酶	300	U/L	143-406
				尿素	4.70	mmol/L	2.70-7.00
				尿酸	262.0	umol/L	202.3-416.5
				前白蛋白	210	mg/L	200-430
				天冬氨酸氨基转移酶	24	U/L	14-44
				血红蛋白	133.00	g/L	121-158
				血小板	199	10^9/L	177-446
				直接胆红素	3.2	umol/L	≤8.0
				总胆红素	7.8	umol/L	≤26.0
				总胆汁酸	2.6	umol/L	0.0-12.0
				总蛋白	70.5	g/L	65-84
44	朴泓盛	男	5岁	ß2-微球蛋白	1.60	mg/L	1.00-2.30
				γ-谷氨酰转肽酶	11	U/L	5-19
				白蛋白	47.8	g/L	39-54
				白细胞	7.66	10^9/L	4.9-12.7
				丙氨酸氨基转移酶	17	U/L	7-30
				胆碱酯酶	8141	U/L	5320-12920
				淀粉酶	71	U/L	35-135
				甘胆酸	2.30	mg/L	0.00-2.70
				红细胞	4.17	10^12/L	4.1-5.5
				肌酐	29	umol/L	19-44
				碱性磷酸酶	199	U/L	143-406
				尿素	3.80	mmol/L	2.70-7.00
				尿酸	187.0	umol/L	202.3-416.5
				前白蛋白	170	mg/L	200-430
				天冬氨酸氨基转移酶	21	U/L	14-44
				血红蛋白	113.00	g/L	115-150
				血小板	463	10^9/L	187-475
				直接胆红素	1.9	umol/L	≤8.0
				总胆红素	3.1	umol/L	≤26.0
				总胆汁酸	10.1	umol/L	0.0-12.0
				总蛋白	68.3	g/L	61-79
45	祁继	男	3岁	ß2-微球蛋白	1.12	mg/L	1.00-2.30
				γ-谷氨酰转肽酶	7	U/L	5-19
				白蛋白	47.0	g/L	39-54
				白细胞	6.73	10^9/L	4.9-12.7
				丙氨酸氨基转移酶	14	U/L	7-30
				胆碱酯酶	8405	U/L	5320-12920
				淀粉酶	76	U/L	35-135
				甘胆酸	1.40	mg/L	0.00-2.70
				红细胞	4.45	10^12/L	4.1-5.5
				肌酐	27	umol/L	19-44
				碱性磷酸酶	367	U/L	143-406
				尿素	5.30	mmol/L	2.70-7.00
				尿酸	264.0	umol/L	202.3-416.5
				前白蛋白	190	mg/L	200-430
				天冬氨酸氨基转移酶	31	U/L	14-44
				血红蛋白	126.00	g/L	115-150
				血小板	264	10^9/L	187-475
				直接胆红素	1.8	umol/L	≤8.0
				总胆红素	3.7	umol/L	≤26.0
				总胆汁酸	2.2	umol/L	0.0-12.0
				总蛋白	66.9	g/L	61-79
46	全辰	男	5岁	ß2-微球蛋白	1.53	mg/L	1.00-2.30
				γ-谷氨酰转肽酶	8	U/L	5-19
				白蛋白	47.5	g/L	39-54
				白细胞	6.10	10^9/L	4.9-12.7
				丙氨酸氨基转移酶	11	U/L	7-30
				胆碱酯酶	7465	U/L	5320-12920
				淀粉酶	98	U/L	35-135
				甘胆酸	1.50	mg/L	0.00-2.70
				红细胞	4.30	10^12/L	4.1-5.5
				肌酐	35	umol/L	19-44
				碱性磷酸酶	283	U/L	143-406
				尿素	4.00	mmol/L	2.70-7.00
				尿酸	284.0	umol/L	202.3-416.5
				前白蛋白	180	mg/L	200-430
				天冬氨酸氨基转移酶	35	U/L	14-44
				血红蛋白	114.00	g/L	115-150
				血小板	365	10^9/L	187-475
				直接胆红素	2.2	umol/L	≤8.0
				总胆红素	5.2	umol/L	≤26.0
				总胆汁酸	1.3	umol/L	0.0-12.0
				总蛋白	72.3	g/L	61-79
47	史星辰	男	4岁	ß2-微球蛋白	1.61	mg/L	1.00-2.30
				γ-谷氨酰转肽酶	8	U/L	5-19
				白蛋白	47.9	g/L	39-54
				白细胞	7.65	10^9/L	4.9-12.7
				丙氨酸氨基转移酶	10	U/L	7-30
				胆碱酯酶	10431	U/L	5320-12920
				淀粉酶	43	U/L	35-135
				甘胆酸	2.05	mg/L	0.00-2.70
				红细胞	4.25	10^12/L	4.1-5.5
				肌酐	32	umol/L	19-44
				碱性磷酸酶	199	U/L	143-406
				尿素	6.00	mmol/L	2.70-7.00
				尿酸	334.0	umol/L	202.3-416.5
				前白蛋白	170	mg/L	200-430
				天冬氨酸氨基转移酶	29	U/L	14-44
				血红蛋白	117.00	g/L	115-150
				血小板	335	10^9/L	187-475
				直接胆红素	1.9	umol/L	≤8.0
				总胆红素	4.6	umol/L	≤26.0
				总胆汁酸	1.8	umol/L	0.0-12.0
				总蛋白	71.2	g/L	61-79
48	宋品萱	女	5岁	ß2-微球蛋白	1.46	mg/L	1.00-2.30
				γ-谷氨酰转肽酶	10	U/L	5-19
				白蛋白	48.3	g/L	39-54
				白细胞	6.76	10^9/L	4.9-12.7
				丙氨酸氨基转移酶	12	U/L	7-30
				胆碱酯酶	10168	U/L	5320-12920
				淀粉酶	64	U/L	35-135
				甘胆酸	1.20	mg/L	0.00-2.70
				红细胞	4.60	10^12/L	4.1-5.5
				肌酐	34	umol/L	19-44
				碱性磷酸酶	286	U/L	143-406
				尿素	4.40	mmol/L	2.50-6.50
				尿酸	321.0	umol/L	142.8-339.2
				前白蛋白	190	mg/L	180-350
				天冬氨酸氨基转移酶	25	U/L	14-44
				血红蛋白	131.00	g/L	115-150
				血小板	309	10^9/L	187-475
				直接胆红素	2.4	umol/L	≤8.0
				总胆红素	5.9	umol/L	≤21.0
				总胆汁酸	3.2	umol/L	0.0-12.0
				总蛋白	69.9	g/L	61-79
49	宋星成	男	7岁	ß2-微球蛋白	1.72	mg/L	1.00-2.30
				γ-谷氨酰转肽酶	9	U/L	5-19
				白蛋白	46.1	g/L	39-54
				白细胞	5.94	10^9/L	4.3-11.3
				丙氨酸氨基转移酶	10	U/L	7-30
				胆碱酯酶	8543	U/L	5320-12920
				淀粉酶	78	U/L	35-135
				甘胆酸	2.71	mg/L	0.00-2.70
				红细胞	4.66	10^12/L	1.2-5.7
				肌酐	42	umol/L	27-66
				碱性磷酸酶	205	U/L	143-406
				尿素	6.00	mmol/L	2.70-7.00
				尿酸	274.0	umol/L	202.3-416.5
				前白蛋白	180	mg/L	200-430
				天冬氨酸氨基转移酶	25	U/L	14-44
				血红蛋白	134.00	g/L	118-156
				血小板	352	10^9/L	167-453
				直接胆红素	3.4	umol/L	≤8.0
				总胆红素	7.0	umol/L	≤26.0
				总胆汁酸	9.9	umol/L	0.0-12.0
				总蛋白	66.6	g/L	65-84
50	唐志豪	男	4岁	ß2-微球蛋白	1.24	mg/L	1.00-2.30
				γ-谷氨酰转肽酶	10	U/L	5-19
				白蛋白	49.9	g/L	39-54
				白细胞	6.75	10^9/L	4.9-12.7
				丙氨酸氨基转移酶	10	U/L	7-30
				胆碱酯酶	9394	U/L	5320-12920
				淀粉酶	106	U/L	35-135
				甘胆酸	1.40	mg/L	0.00-2.70
				红细胞	4.85	10^12/L	4.1-5.5
				肌酐	42	umol/L	19-44
				碱性磷酸酶	238	U/L	143-406
				尿素	5.10	mmol/L	2.70-7.00
				尿酸	335.0	umol/L	202.3-416.5
				前白蛋白	180	mg/L	200-430
				天冬氨酸氨基转移酶	28	U/L	14-44
				血红蛋白	134.00	g/L	115-150
				血小板	331	10^9/L	187-475
				直接胆红素	3.0	umol/L	≤8.0
				总胆红素	7.2	umol/L	≤26.0
				总胆汁酸	4.0	umol/L	0.0-12.0
				总蛋白	74.3	g/L	61-79
51	滕梓睿	男	6岁	ß2-微球蛋白	1.39	mg/L	1.00-2.30
				γ-谷氨酰转肽酶	6	U/L	5-19
				白蛋白	44.3	g/L	39-54
				白细胞	7.24	10^9/L	4.3-11.3
				丙氨酸氨基转移酶	10	U/L	7-30
				胆碱酯酶	9436	U/L	5320-12920
				淀粉酶	94	U/L	35-135
				甘胆酸	1.75	mg/L	0.00-2.70
				红细胞	4.06	10^12/L	1.2-5.7
				肌酐	35	umol/L	27-66
				碱性磷酸酶	215	U/L	143-406
				尿素	3.90	mmol/L	2.70-7.00
				尿酸	232.0	umol/L	202.3-416.5
				前白蛋白	170	mg/L	200-430
				天冬氨酸氨基转移酶	22	U/L	14-44
				血红蛋白	115.00	g/L	118-156
				血小板	280	10^9/L	167-453
				直接胆红素	3.3	umol/L	≤8.0
				总胆红素	7.2	umol/L	≤26.0
				总胆汁酸	5.7	umol/L	0.0-12.0
				总蛋白	65.9	g/L	65-84
52	王朝阳	男	4岁	ß2-微球蛋白	1.76	mg/L	1.00-2.30
				γ-谷氨酰转肽酶	7	U/L	5-19
				白蛋白	44.1	g/L	39-54
				白细胞	5.01	10^9/L	4.9-12.7
				丙氨酸氨基转移酶	10	U/L	7-30
				胆碱酯酶	6875	U/L	5320-12920
				淀粉酶	93	U/L	35-135
				甘胆酸	1.59	mg/L	0.00-2.70
				红细胞	4.20	10^12/L	4.1-5.5
				肌酐	35	umol/L	19-44
				碱性磷酸酶	229	U/L	143-406
				尿素	4.30	mmol/L	2.70-7.00
				尿酸	229.0	umol/L	202.3-416.5
				前白蛋白	140	mg/L	200-430
				天冬氨酸氨基转移酶	21	U/L	14-44
				血红蛋白	118.00	g/L	115-150
				血小板	262	10^9/L	187-475
				直接胆红素	2.0	umol/L	≤8.0
				总胆红素	5.0	umol/L	≤26.0
				总胆汁酸	3.8	umol/L	0.0-12.0
				总蛋白	63.4	g/L	61-79
53	王桓宇	男	1岁	ß2-微球蛋白	1.69	mg/L	1.00-2.30
				γ-谷氨酰转肽酶	8	U/L	5-19
				白蛋白	48.1	g/L	39-54
				白细胞	6.61	10^9/L	5.5-13.6
				丙氨酸氨基转移酶	17	U/L	8-42
				胆碱酯酶	9252	U/L	5320-12920
				淀粉酶	23	U/L	35-135
				甘胆酸	2.90	mg/L	0.00-2.70
				红细胞	4.75	10^12/L	4.1-5.5
				肌酐	26	umol/L	13-33
				碱性磷酸酶	248	U/L	128-432
				尿素	3.90	mmol/L	2.30-6.70
				尿酸	187.0	umol/L	202.3-416.5
				前白蛋白	170	mg/L	200-430
				天冬氨酸氨基转移酶	36	U/L	22-59
				血红蛋白	130.00	g/L	104-143
				血小板	334	10^9/L	191-516
				直接胆红素	2.6	umol/L	≤8.0
				总胆红素	4.8	umol/L	≤26.0
				总胆汁酸	9.0	umol/L	0.0-12.0
				总蛋白	62.5	g/L	58-76
54	王佳欣	女	6岁	ß2-微球蛋白	1.60	mg/L	1.00-2.30
				γ-谷氨酰转肽酶	10	U/L	5-19
				白蛋白	47.6	g/L	39-54
				白细胞	10.63	10^9/L	4.3-11.3
				丙氨酸氨基转移酶	9	U/L	7-30
				胆碱酯酶	10232	U/L	5320-12920
				淀粉酶	85	U/L	35-135
				甘胆酸	2.03	mg/L	0.00-2.70
				红细胞	4.82	10^12/L	1.2-5.7
				肌酐	38	umol/L	27-66
				碱性磷酸酶	278	U/L	143-406
				尿素	4.50	mmol/L	2.50-6.50
				尿酸	231.0	umol/L	142.8-339.2
				前白蛋白	190	mg/L	180-350
				天冬氨酸氨基转移酶	21	U/L	14-44
				血红蛋白	129.00	g/L	118-156
				血小板	423	10^9/L	167-453
				直接胆红素	1.4	umol/L	≤8.0
				总胆红素	2.4	umol/L	≤21.0
				总胆汁酸	7.7	umol/L	0.0-12.0
				总蛋白	69.6	g/L	65-84
55	王建尧	男	9岁	ß2-微球蛋白	2.51	mg/L	1.00-2.30
				γ-谷氨酰转肽酶	12	U/L	5-19
				白蛋白	51.8	g/L	39-54
				白细胞	5.92	10^9/L	4.6-11.9
				丙氨酸氨基转移酶	29	U/L	7-30
				胆碱酯酶	10723	U/L	5320-12920
				淀粉酶	82	U/L	35-135
				甘胆酸	1.80	mg/L	0.00-2.70
				红细胞	5.02	10^12/L	4.3-5.7
				肌酐	48	umol/L	27-66
				碱性磷酸酶	362	U/L	146-500
				尿素	4.80	mmol/L	2.70-7.00
				尿酸	267.0	umol/L	202.3-416.5
				前白蛋白	260	mg/L	200-430
				天冬氨酸氨基转移酶	29	U/L	14-44
				血红蛋白	144.00	g/L	121-158
				血小板	262	10^9/L	177-446
				直接胆红素	2.0	umol/L	≤8.0
				总胆红素	4.0	umol/L	≤26.0
				总胆汁酸	6.2	umol/L	0.0-12.0
				总蛋白	77.5	g/L	65-84
56	王依铭	女	8岁	ß2-微球蛋白	1.98	mg/L	1.00-2.30
				γ-谷氨酰转肽酶	12	U/L	5-19
				白蛋白	46.7	g/L	39-54
				白细胞	9.13	10^9/L	4.6-11.9
				丙氨酸氨基转移酶	18	U/L	7-30
				胆碱酯酶	8582	U/L	5320-12920
				淀粉酶	86	U/L	35-135
				甘胆酸	2.28	mg/L	0.00-2.70
				红细胞	4.80	10^12/L	4.3-5.7
				肌酐	57	umol/L	27-66
				碱性磷酸酶	292	U/L	143-406
				尿素	4.90	mmol/L	2.50-6.50
				尿酸	396.0	umol/L	142.8-339.2
				前白蛋白	250	mg/L	180-350
				天冬氨酸氨基转移酶	27	U/L	14-44
				血红蛋白	127.00	g/L	121-158
				血小板	360	10^9/L	177-446
				直接胆红素	2.4	umol/L	≤8.0
				总胆红素	5.7	umol/L	≤21.0
				总胆汁酸	7.0	umol/L	0.0-12.0
				总蛋白	76.3	g/L	65-84
57	王艺澄	男	5岁	ß2-微球蛋白	1.46	mg/L	1.00-2.30
				C反应蛋白	<6.0	mg/L	0--6
				γ-谷氨酰转肽酶	9	U/L	5-19
				白蛋白	45.9	g/L	39-54
				白细胞	8.43	10^9/L	4.9-12.7
				丙氨酸氨基转移酶	9	U/L	7-30
				超敏C反应蛋白	0.2	mg/L	0--6
				胆碱酯酶	10135	U/L	5320-12920
				淀粉酶	31	U/L	35-135
				甘胆酸	2.08	mg/L	0.00-2.70
				红细胞	4.96	10^12/L	4.1-5.5
				肌酐	32	umol/L	19-44
				碱性磷酸酶	239	U/L	143-406
				尿素	3.70	mmol/L	2.70-7.00
				尿酸	275.0	umol/L	202.3-416.5
				前白蛋白	210	mg/L	200-430
				天冬氨酸氨基转移酶	21	U/L	14-44
				血红蛋白	130.00	g/L	115-150
				血小板	345	10^9/L	187-475
				直接胆红素	2.7	umol/L	≤8.0
				总胆红素	7.5	umol/L	≤26.0
				总胆汁酸	3.1	umol/L	0.0-12.0
				总蛋白	69.0	g/L	61-79
58	王奕然	男	5岁	ß2-微球蛋白	1.28	mg/L	1.00-2.30
				γ-谷氨酰转肽酶	16	U/L	5-19
				白蛋白	47.9	g/L	39-54
				白细胞	5.06	10^9/L	4.4-11.9
				丙氨酸氨基转移酶	10	U/L	7-30
				胆碱酯酶	10972	U/L	5320-12920
				淀粉酶	39	U/L	35-135
				甘胆酸	1.44	mg/L	0.00-2.70
				红细胞	4.36	10^12/L	4-5.5
				肌酐	35	umol/L	19-44
				碱性磷酸酶	254	U/L	143-406
				尿素	5.80	mmol/L	2.70-7.00
				尿酸	370.0	umol/L	202.3-416.5
				前白蛋白	230	mg/L	200-430
				天冬氨酸氨基转移酶	21	U/L	14-44
				血红蛋白	124.00	g/L	112-149
				血小板	228	10^9/L	182-472
				直接胆红素	2.8	umol/L	≤8.0
				总胆红素	7.9	umol/L	≤26.0
				总胆汁酸	3.2	umol/L	0.0-12.0
				总蛋白	74.6	g/L	61-79
59	王治衡	男	11岁	ß2-微球蛋白	1.15	mg/L	1.00-2.30
				γ-谷氨酰转肽酶	10	U/L	5-19
				白蛋白	44.3	g/L	39-54
				白细胞	5.03	10^9/L	4.6-11.9
				丙氨酸氨基转移酶	12	U/L	7-30
				胆碱酯酶	7417	U/L	5320-12920
				淀粉酶	56	U/L	35-135
				甘胆酸	1.85	mg/L	0.00-2.70
				红细胞	4.57	10^12/L	4.3-5.7
				肌酐	47	umol/L	27-66
				碱性磷酸酶	325	U/L	146-500
				尿素	3.20	mmol/L	2.70-7.00
				尿酸	323.0	umol/L	202.3-416.5
				前白蛋白	210	mg/L	200-430
				天冬氨酸氨基转移酶	21	U/L	14-44
				血红蛋白	135.00	g/L	121-158
				血小板	205	10^9/L	177-446
				直接胆红素	4.2	umol/L	≤8.0
				总胆红素	10.3	umol/L	≤26.0
				总胆汁酸	1.0	umol/L	0.0-12.0
				总蛋白	66.6	g/L	65-84
60	吴羿珩	男	1岁	ß2-微球蛋白	2.71	mg/L	1.00-2.30
				γ-谷氨酰转肽酶	20	U/L	5-19
				白蛋白	46.8	g/L	39-54
				白细胞	15.91	10^9/L	5.5-13.6
				丙氨酸氨基转移酶	19	U/L	8-42
				胆碱酯酶	9611	U/L	5320-12920
				淀粉酶	25	U/L	35-135
				甘胆酸	2.17	mg/L	0.00-2.70
				红细胞	4.87	10^12/L	4.1-5.5
				肌酐	23	umol/L	13-33
				碱性磷酸酶	291	U/L	128-432
				尿素	3.60	mmol/L	2.30-6.70
				尿酸	263.0	umol/L	202.3-416.5
				前白蛋白	190	mg/L	200-430
				天冬氨酸氨基转移酶	39	U/L	22-59
				血红蛋白	127.00	g/L	104-143
				血小板	382	10^9/L	191-516
				直接胆红素	2.1	umol/L	≤8.0
				总胆红素	4.6	umol/L	≤26.0
				总胆汁酸	2.7	umol/L	0.0-12.0
				总蛋白	69.3	g/L	58-76
61	夏昕豪	男	1岁	ß2-微球蛋白	1.77	mg/L	1.00-2.30
				γ-谷氨酰转肽酶	8	U/L	5-19
				白蛋白	46.8	g/L	39-54
				白细胞	9.75	10^9/L	5.5-13.6
				丙氨酸氨基转移酶	13	U/L	8-42
				胆碱酯酶	7757	U/L	5320-12920
				淀粉酶	76	U/L	35-135
				甘胆酸	1.90	mg/L	0.00-2.70
				红细胞	4.35	10^12/L	4.1-5.5
				肌酐	26	umol/L	13-33
				碱性磷酸酶	180	U/L	128-432
				尿素	3.30	mmol/L	2.30-6.70
				尿酸	307.0	umol/L	202.3-416.5
				前白蛋白	220	mg/L	200-430
				天冬氨酸氨基转移酶	31	U/L	22-59
				血红蛋白	125.00	g/L	104-143
				血小板	252	10^9/L	191-516
				直接胆红素	2.2	umol/L	≤8.0
				总胆红素	3.4	umol/L	≤26.0
				总胆汁酸	6.5	umol/L	0.0-12.0
				总蛋白	66.7	g/L	58-76
62	夏昕悦	女	1月	ß2-微球蛋白	2.19	mg/L	1.00-2.30
				γ-谷氨酰转肽酶	32	U/L	9-150
				白蛋白	39.8	g/L	35-50
				白细胞	8.38	10^9/L	5.6-14.5
				丙氨酸氨基转移酶	21	U/L	8-71
				胆碱酯酶	11397	U/L	5320-12920
				淀粉酶	2	U/L	35-135
				甘胆酸	4.80	mg/L	0.00-2.70
				红细胞	3.53	10^12/L	3.5-5.6
				肌酐	17	umol/L	13-33
				碱性磷酸酶	348	U/L	98-532
				尿素	3.10	mmol/L	0.80-5.30
				尿酸	110.0	umol/L	142.8-339.2
				前白蛋白	120	mg/L	180-350
				天冬氨酸氨基转移酶	72	U/L	21-80
				血红蛋白	123.00	g/L	99-196
				血小板	385	10^9/L	203-653
				直接胆红素	0.9	umol/L	≤8.0
				总胆红素	12.0	umol/L	≤21.0
				总胆汁酸	16.8	umol/L	0.0-12.0
				总蛋白	55.0	g/L	49-71
63	徐任仪	男	4岁	ß2-微球蛋白	1.64	mg/L	1.00-2.30
				γ-谷氨酰转肽酶	7	U/L	5-19
				白蛋白	48.2	g/L	39-54
				白细胞	6.80	10^9/L	4.9-12.7
				丙氨酸氨基转移酶	9	U/L	7-30
				胆碱酯酶	9072	U/L	5320-12920
				淀粉酶	69	U/L	35-135
				甘胆酸	0.23	mg/L	0.00-2.70
				红细胞	4.24	10^12/L	4.1-5.5
				肌酐	37	umol/L	19-44
				碱性磷酸酶	246	U/L	143-406
				尿素	5.60	mmol/L	2.70-7.00
				尿酸	345.0	umol/L	202.3-416.5
				前白蛋白	190	mg/L	200-430
				天冬氨酸氨基转移酶	25	U/L	14-44
				血红蛋白	125.00	g/L	115-150
				血小板	342	10^9/L	187-475
				直接胆红素	3.0	umol/L	≤8.0
				总胆红素	7.8	umol/L	≤26.0
				总胆汁酸	3.9	umol/L	0.0-12.0
				总蛋白	67.5	g/L	61-79
64	徐韵钦	女	4岁	ß2-微球蛋白	1.91	mg/L	1.00-2.30
				γ-谷氨酰转肽酶	5	U/L	5-19
				白蛋白	50.9	g/L	39-54
				白细胞	6.46	10^9/L	4.9-12.7
				丙氨酸氨基转移酶	9	U/L	7-30
				胆碱酯酶	9173	U/L	5320-12920
				淀粉酶	72	U/L	35-135
				甘胆酸	2.16	mg/L	0.00-2.70
				红细胞	5.12	10^12/L	4.1-5.5
				肌酐	43	umol/L	19-44
				碱性磷酸酶	247	U/L	143-406
				尿素	4.50	mmol/L	2.50-6.50
				尿酸	317.0	umol/L	142.8-339.2
				前白蛋白	160	mg/L	180-350
				天冬氨酸氨基转移酶	27	U/L	14-44
				血红蛋白	130.00	g/L	115-150
				血小板	326	10^9/L	187-475
				直接胆红素	2.7	umol/L	≤8.0
				总胆红素	6.8	umol/L	≤21.0
				总胆汁酸	2.7	umol/L	0.0-12.0
				总蛋白	73.0	g/L	61-79
65	薛安杰	男	6岁	ß2-微球蛋白	1.84	mg/L	1.00-2.30
				γ-谷氨酰转肽酶	7	U/L	5-19
				白蛋白	48.2	g/L	39-54
				白细胞	7.38	10^9/L	4.3-11.3
				丙氨酸氨基转移酶	12	U/L	7-30
				胆碱酯酶	9553	U/L	5320-12920
				淀粉酶	88	U/L	35-135
				甘胆酸	1.29	mg/L	0.00-2.70
				红细胞	4.44	10^12/L	1.2-5.7
				肌酐	38	umol/L	27-66
				碱性磷酸酶	186	U/L	143-406
				尿素	4.60	mmol/L	2.70-7.00
				尿酸	273.0	umol/L	202.3-416.5
				前白蛋白	180	mg/L	200-430
				天冬氨酸氨基转移酶	29	U/L	14-44
				血红蛋白	128.00	g/L	118-156
				血小板	384	10^9/L	167-453
				直接胆红素	3.3	umol/L	≤8.0
				总胆红素	8.0	umol/L	≤26.0
				总胆汁酸	2.6	umol/L	0.0-12.0
				总蛋白	72.0	g/L	65-84
66	姚盛栋	男	3岁	ß2-微球蛋白	1.28	mg/L	1.00-2.30
				γ-谷氨酰转肽酶	8	U/L	5-19
				白蛋白	45.4	g/L	39-54
				白细胞	4.85	10^9/L	4.9-12.7
				丙氨酸氨基转移酶	9	U/L	7-30
				胆碱酯酶	7760	U/L	5320-12920
				淀粉酶	46	U/L	35-135
				甘胆酸	3.45	mg/L	0.00-2.70
				红细胞	4.79	10^12/L	4.1-5.5
				肌酐	25	umol/L	19-44
				碱性磷酸酶	233	U/L	143-406
				尿素	5.20	mmol/L	2.70-7.00
				尿酸	258.0	umol/L	202.3-416.5
				前白蛋白	170	mg/L	200-430
				天冬氨酸氨基转移酶	24	U/L	14-44
				血红蛋白	120.00	g/L	115-150
				血小板	358	10^9/L	187-475
				直接胆红素	1.0	umol/L	≤8.0
				总胆红素	3.2	umol/L	≤26.0
				总胆汁酸	6.0	umol/L	0.0-12.0
				总蛋白	68.3	g/L	61-79
67	尹子瑞	男	10月	ß2-微球蛋白	1.76	mg/L	1.00-2.30
				γ-谷氨酰转肽酶	9	U/L	6-31
				白蛋白	50.6	g/L	39-54
				白细胞	9.18	10^9/L	5-14.2
				丙氨酸氨基转移酶	24	U/L	8-71
				胆碱酯酶	9602	U/L	5320-12920
				淀粉酶	27	U/L	35-135
				甘胆酸	2.60	mg/L	0.00-2.70
				红细胞	4.76	10^12/L	4.1-5.5
				肌酐	23	umol/L	13-33
				碱性磷酸酶	311	U/L	106-420
				尿素	3.00	mmol/L	1.10-5.90
				尿酸	206.0	umol/L	202.3-416.5
				前白蛋白	200	mg/L	200-430
				天冬氨酸氨基转移酶	47	U/L	21-80
				血红蛋白	122.00	g/L	103-138
				血小板	407	10^9/L	172-601
				直接胆红素	2.6	umol/L	≤8.0
				总胆红素	5.3	umol/L	≤26.0
				总胆汁酸	10.7	umol/L	0.0-12.0
				总蛋白	68.0	g/L	55-75
68	尤艺睿	女	4岁	ß2-微球蛋白	1.22	mg/L	1.00-2.30
				γ-谷氨酰转肽酶	10	U/L	5-19
				白蛋白	47.4	g/L	39-54
				白细胞	5.48	10^9/L	4.4-11.9
				丙氨酸氨基转移酶	10	U/L	7-30
				胆碱酯酶	10635	U/L	5320-12920
				淀粉酶	30	U/L	35-135
				甘胆酸	1.72	mg/L	0.00-2.70
				红细胞	4.38	10^12/L	4-5.5
				肌酐	33	umol/L	19-44
				碱性磷酸酶	233	U/L	143-406
				尿素	3.80	mmol/L	2.50-6.50
				尿酸	310.0	umol/L	142.8-339.2
				前白蛋白	180	mg/L	180-350
				天冬氨酸氨基转移酶	24	U/L	14-44
				血红蛋白	119.00	g/L	112-149
				血小板	297	10^9/L	182-472
				直接胆红素	2.5	umol/L	≤8.0
				总胆红素	6.4	umol/L	≤21.0
				总胆汁酸	0.8	umol/L	0.0-12.0
				总蛋白	67.9	g/L	61-79
69	袁汇宸	男	8岁	ß2-微球蛋白	1.31	mg/L	1.00-2.30
				γ-谷氨酰转肽酶	13	U/L	5-19
				白蛋白	51.0	g/L	39-54
				白细胞	5.54	10^9/L	4.6-11.9
				丙氨酸氨基转移酶	15	U/L	7-30
				胆碱酯酶	10942	U/L	5320-12920
				淀粉酶	71	U/L	35-135
				甘胆酸	1.97	mg/L	0.00-2.70
				红细胞	4.68	10^12/L	4.3-5.7
				肌酐	35	umol/L	27-66
				碱性磷酸酶	194	U/L	143-406
				尿素	4.00	mmol/L	2.70-7.00
				尿酸	387.0	umol/L	202.3-416.5
				前白蛋白	200	mg/L	200-430
				天冬氨酸氨基转移酶	21	U/L	14-44
				血红蛋白	131.00	g/L	121-158
				血小板	312	10^9/L	177-446
				直接胆红素	4.2	umol/L	≤8.0
				总胆红素	11.8	umol/L	≤26.0
				总胆汁酸	1.7	umol/L	0.0-12.0
				总蛋白	74.8	g/L	65-84
70	袁楠鑫	男	6岁	ß2-微球蛋白	1.08	mg/L	1.00-2.30
				γ-谷氨酰转肽酶	15	U/L	5-19
				白蛋白	48.8	g/L	39-54
				白细胞	8.11	10^9/L	4.6-11.9
				丙氨酸氨基转移酶	12	U/L	7-30
				胆碱酯酶	8765	U/L	5320-12920
				淀粉酶	98	U/L	35-135
				甘胆酸	1.85	mg/L	0.00-2.70
				红细胞	4.88	10^12/L	4.3-5.7
				肌酐	38	umol/L	27-66
				碱性磷酸酶	281	U/L	143-406
				尿素	4.00	mmol/L	2.70-7.00
				尿酸	213.0	umol/L	202.3-416.5
				前白蛋白	220	mg/L	200-430
				天冬氨酸氨基转移酶	27	U/L	14-44
				血红蛋白	129.00	g/L	121-158
				血小板	258	10^9/L	177-446
				直接胆红素	2.1	umol/L	≤8.0
				总胆红素	4.9	umol/L	≤26.0
				总胆汁酸	8.2	umol/L	0.0-12.0
				总蛋白	73.1	g/L	65-84
71	袁瑞阳	男	3岁	ß2-微球蛋白	1.63	mg/L	1.00-2.30
				γ-谷氨酰转肽酶	8	U/L	5-19
				白蛋白	46.5	g/L	39-54
				白细胞	7.09	10^9/L	4.4-11.9
				丙氨酸氨基转移酶	15	U/L	7-30
				胆碱酯酶	10585	U/L	5320-12920
				淀粉酶	89	U/L	35-135
				甘胆酸	2.50	mg/L	0.00-2.70
				红细胞	4.79	10^12/L	4-5.5
				肌酐	33	umol/L	19-44
				碱性磷酸酶	284	U/L	143-406
				尿素	3.80	mmol/L	2.70-7.00
				尿酸	347.0	umol/L	202.3-416.5
				前白蛋白	180	mg/L	200-430
				天冬氨酸氨基转移酶	28	U/L	14-44
				血红蛋白	127.00	g/L	112-149
				血小板	289	10^9/L	182-472
				直接胆红素	3.9	umol/L	≤8.0
				总胆红素	9.1	umol/L	≤26.0
				总胆汁酸	3.7	umol/L	0.0-12.0
				总蛋白	66.4	g/L	61-79
72	袁仲泽	男	1岁	ß2-微球蛋白	1.61	mg/L	1.00-2.30
				γ-谷氨酰转肽酶	7	U/L	5-19
				白蛋白	47.1	g/L	39-54
				白细胞	9.62	10^9/L	5.5-13.6
				丙氨酸氨基转移酶	27	U/L	8-42
				胆碱酯酶	7380	U/L	5320-12920
				淀粉酶	63	U/L	35-135
				甘胆酸	1.69	mg/L	0.00-2.70
				红细胞	4.62	10^12/L	4.1-5.5
				肌酐	25	umol/L	13-33
				碱性磷酸酶	225	U/L	128-432
				尿素	4.90	mmol/L	2.30-6.70
				尿酸	266.0	umol/L	202.3-416.5
				前白蛋白	170	mg/L	200-430
				天冬氨酸氨基转移酶	38	U/L	22-59
				血红蛋白	124.00	g/L	104-143
				血小板	462	10^9/L	191-516
				直接胆红素	4.7	umol/L	≤8.0
				总胆红素	15.1	umol/L	≤26.0
				总胆汁酸	11.9	umol/L	0.0-12.0
				总蛋白	66.5	g/L	58-76
73	张达壕	男	9岁	ß2-微球蛋白	1.18	mg/L	1.00-2.30
				γ-谷氨酰转肽酶	12	U/L	5-19
				白蛋白	49.4	g/L	39-54
				白细胞	5.18	10^9/L	4.3-11.3
				丙氨酸氨基转移酶	11	U/L	7-30
				胆碱酯酶	9789	U/L	5320-12920
				淀粉酶	67	U/L	35-135
				甘胆酸	2.05	mg/L	0.00-2.70
				红细胞	4.90	10^12/L	1.2-5.7
				肌酐	40	umol/L	27-66
				碱性磷酸酶	251	U/L	146-500
				尿素	4.50	mmol/L	2.70-7.00
				尿酸	283.0	umol/L	202.3-416.5
				前白蛋白	240	mg/L	200-430
				天冬氨酸氨基转移酶	24	U/L	14-44
				血红蛋白	139.00	g/L	118-156
				血小板	244	10^9/L	167-453
				直接胆红素	2.5	umol/L	≤8.0
				总胆红素	5.5	umol/L	≤26.0
				总胆汁酸	2.3	umol/L	0.0-12.0
				总蛋白	74.4	g/L	65-84
74	张东益	男	3岁	ß2-微球蛋白	1.80	mg/L	1.00-2.30
				γ-谷氨酰转肽酶	12	U/L	5-19
				白蛋白	47.5	g/L	39-54
				白细胞	6.58	10^9/L	4.9-12.7
				丙氨酸氨基转移酶	15	U/L	7-30
				胆碱酯酶	10264	U/L	5320-12920
				淀粉酶	60	U/L	35-135
				甘胆酸	1.91	mg/L	0.00-2.70
				红细胞	4.91	10^12/L	4.1-5.5
				肌酐	30	umol/L	19-44
				碱性磷酸酶	182	U/L	143-406
				尿素	5.20	mmol/L	2.70-7.00
				尿酸	203.0	umol/L	202.3-416.5
				前白蛋白	210	mg/L	200-430
				天冬氨酸氨基转移酶	28	U/L	14-44
				血红蛋白	130.00	g/L	115-150
				血小板	256	10^9/L	187-475
				直接胆红素	2.3	umol/L	≤8.0
				总胆红素	4.6	umol/L	≤26.0
				总胆汁酸	1.0	umol/L	0.0-12.0
				总蛋白	70.5	g/L	61-79
75	张珈翊	男	1岁	ß2-微球蛋白	1.87	mg/L	1.00-2.30
				γ-谷氨酰转肽酶	8	U/L	5-19
				白蛋白	43.9	g/L	39-54
				白细胞	7.39	10^9/L	5.5-13.6
				丙氨酸氨基转移酶	12	U/L	8-42
				胆碱酯酶	7409	U/L	5320-12920
				淀粉酶	39	U/L	35-135
				甘胆酸	2.43	mg/L	0.00-2.70
				红细胞	4.38	10^12/L	4.1-5.5
				肌酐	19	umol/L	13-33
				碱性磷酸酶	210	U/L	128-432
				尿素	5.60	mmol/L	2.30-6.70
				尿酸	227.0	umol/L	202.3-416.5
				前白蛋白	170	mg/L	200-430
				天冬氨酸氨基转移酶	27	U/L	22-59
				血红蛋白	110.00	g/L	104-143
				血小板	254	10^9/L	191-516
				直接胆红素	1.6	umol/L	≤8.0
				总胆红素	3.1	umol/L	≤26.0
				总胆汁酸	12.5	umol/L	0.0-12.0
				总蛋白	65.5	g/L	58-76
76	张林希	女	4岁	ß2-微球蛋白	2.77	mg/L	1.00-2.30
				γ-谷氨酰转肽酶	10	U/L	5-19
				白蛋白	46.1	g/L	39-54
				白细胞	8.71	10^9/L	4.9-12.7
				丙氨酸氨基转移酶	11	U/L	7-30
				胆碱酯酶	7719	U/L	5320-12920
				淀粉酶	50	U/L	35-135
				甘胆酸	1.84	mg/L	0.00-2.70
				红细胞	4.44	10^12/L	4.1-5.5
				肌酐	27	umol/L	19-44
				碱性磷酸酶	210	U/L	143-406
				尿素	4.00	mmol/L	2.50-6.50
				尿酸	211.0	umol/L	142.8-339.2
				前白蛋白	150	mg/L	180-350
				天冬氨酸氨基转移酶	22	U/L	14-44
				血红蛋白	127.00	g/L	115-150
				血小板	302	10^9/L	187-475
				直接胆红素	1.7	umol/L	≤8.0
				总胆红素	3.4	umol/L	≤21.0
				总胆汁酸	3.5	umol/L	0.0-12.0
				总蛋白	74.1	g/L	61-79
77	张天宇	男	8岁	ß2-微球蛋白	1.33	mg/L	1.00-2.30
				γ-谷氨酰转肽酶	14	U/L	5-19
				白蛋白	49.4	g/L	39-54
				白细胞	4.66	10^9/L	4.3-11.3
				丙氨酸氨基转移酶	8	U/L	7-30
				胆碱酯酶	6592	U/L	5320-12920
				淀粉酶	63	U/L	35-135
				甘胆酸	1.91	mg/L	0.00-2.70
				红细胞	4.75	10^12/L	1.2-5.7
				肌酐	47	umol/L	27-66
				碱性磷酸酶	379	U/L	143-406
				尿素	6.00	mmol/L	2.70-7.00
				尿酸	400.0	umol/L	202.3-416.5
				前白蛋白	200	mg/L	200-430
				天冬氨酸氨基转移酶	25	U/L	14-44
				血红蛋白	133.00	g/L	118-156
				血小板	287	10^9/L	167-453
				直接胆红素	5.3	umol/L	≤8.0
				总胆红素	12.6	umol/L	≤26.0
				总胆汁酸	4.0	umol/L	0.0-12.0
				总蛋白	69.3	g/L	65-84
78	赵诗涵	女	2岁	ß2-微球蛋白	2.03	mg/L	1.00-2.30
				γ-谷氨酰转肽酶	11	U/L	5-19
				白蛋白	45.2	g/L	39-54
				白细胞	7.19	10^9/L	4.9-12.7
				丙氨酸氨基转移酶	15	U/L	7-30
				胆碱酯酶	8301	U/L	5320-12920
				淀粉酶	51	U/L	35-135
				甘胆酸	1.70	mg/L	0.00-2.70
				红细胞	4.77	10^12/L	4.1-5.5
				肌酐	31	umol/L	19-44
				碱性磷酸酶	305	U/L	143-406
				尿素	4.00	mmol/L	2.50-6.50
				尿酸	208.0	umol/L	142.8-339.2
				前白蛋白	200	mg/L	180-350
				天冬氨酸氨基转移酶	35	U/L	14-44
				血红蛋白	137.00	g/L	115-150
				血小板	304	10^9/L	187-475
				直接胆红素	2.1	umol/L	≤8.0
				总胆红素	6.1	umol/L	≤21.0
				总胆汁酸	1.6	umol/L	0.0-12.0
				总蛋白	69.4	g/L	61-79
79	征浩莱	男	2岁	ß2-微球蛋白	1.36	mg/L	1.00-2.30
				γ-谷氨酰转肽酶	5	U/L	5-19
				白蛋白	44.9	g/L	39-54
				白细胞	9.09	10^9/L	4.9-12.7
				丙氨酸氨基转移酶	11	U/L	7-30
				胆碱酯酶	7792	U/L	5320-12920
				淀粉酶	112	U/L	35-135
				甘胆酸	5.80	mg/L	0.00-2.70
				红细胞	4.35	10^12/L	4.1-5.5
				肌酐	25	umol/L	19-44
				碱性磷酸酶	161	U/L	143-406
				尿素	5.00	mmol/L	2.70-7.00
				尿酸	202.0	umol/L	202.3-416.5
				前白蛋白	170	mg/L	200-430
				天冬氨酸氨基转移酶	32	U/L	14-44
				血红蛋白	124.00	g/L	115-150
				血小板	306	10^9/L	187-475
				直接胆红素	1.9	umol/L	≤8.0
				总胆红素	4.3	umol/L	≤26.0
				总胆汁酸	12.3	umol/L	0.0-12.0
				总蛋白	66.9	g/L	61-79
80	周栩吉	男	1月	ß2-微球蛋白	3.78	mg/L	1.00-2.30
				γ-谷氨酰转肽酶	49	U/L	9-150
				白蛋白	40.8	g/L	35-50
				白细胞	9.83	10^9/L	5.6-14.5
				丙氨酸氨基转移酶	19	U/L	8-71
				胆碱酯酶	6552	U/L	5320-12920
				淀粉酶	36	U/L	35-135
				甘胆酸	2.11	mg/L	0.00-2.70
				红细胞	3.62	10^12/L	3.5-5.6
				肌酐	27	umol/L	13-33
				碱性磷酸酶	268	U/L	98-532
				尿素	2.80	mmol/L	0.80-5.30
				尿酸	189.0	umol/L	202.3-416.5
				前白蛋白	100	mg/L	200-430
				天冬氨酸氨基转移酶	29	U/L	21-80
				血红蛋白	116.00	g/L	99-196
				血小板	382	10^9/L	203-653
				直接胆红素	11.2	umol/L	≤8.0
				总胆红素	31.5	umol/L	≤26.0
				总胆汁酸	4.8	umol/L	0.0-12.0
				总蛋白	53.6	g/L	49-71
81	周怡瑶	女	8岁	ß2-微球蛋白	1.29	mg/L	1.00-2.30
				γ-谷氨酰转肽酶	6	U/L	5-19
				白蛋白	43.3	g/L	39-54
				白细胞	5.36	10^9/L	4.6-11.9
				丙氨酸氨基转移酶	12	U/L	7-30
				胆碱酯酶	6103	U/L	5320-12920
				淀粉酶	60	U/L	35-135
				甘胆酸	1.67	mg/L	0.00-2.70
				红细胞	4.21	10^12/L	4.3-5.7
				肌酐	40	umol/L	27-66
				碱性磷酸酶	273	U/L	143-406
				尿素	4.20	mmol/L	2.50-6.50
				尿酸	222.0	umol/L	142.8-339.2
				前白蛋白	210	mg/L	180-350
				天冬氨酸氨基转移酶	23	U/L	14-44
				血红蛋白	126.00	g/L	121-158
				血小板	170	10^9/L	177-446
				直接胆红素	3.9	umol/L	≤8.0
				总胆红素	9.1	umol/L	≤21.0
				总胆汁酸	1.5	umol/L	0.0-12.0
				总蛋白	65.8	g/L	65-84
82	周煜阳	男	4岁	ß2-微球蛋白	1.24	mg/L	1.00-2.30
				γ-谷氨酰转肽酶	7	U/L	5-19
				白蛋白	46.0	g/L	39-54
				白细胞	6.84	10^9/L	4.9-12.7
				丙氨酸氨基转移酶	8	U/L	7-30
				胆碱酯酶	7807	U/L	5320-12920
				淀粉酶	117	U/L	35-135
				甘胆酸	2.05	mg/L	0.00-2.70
				红细胞	4.36	10^12/L	4.1-5.5
				肌酐	31	umol/L	19-44
				碱性磷酸酶	175	U/L	143-406
				尿素	3.60	mmol/L	2.70-7.00
				尿酸	227.0	umol/L	202.3-416.5
				前白蛋白	190	mg/L	200-430
				天冬氨酸氨基转移酶	49	U/L	14-44
				血红蛋白	113.00	g/L	115-150
				血小板	274	10^9/L	187-475
				直接胆红素	3.2	umol/L	≤8.0
				总胆红素	7.5	umol/L	≤26.0
				总胆汁酸	2.8	umol/L	0.0-12.0
				总蛋白	66.1	g/L	61-79
83	周智博	男	4岁	ß2-微球蛋白	1.40	mg/L	1.00-2.30
				γ-谷氨酰转肽酶	8	U/L	5-19
				白蛋白	41.9	g/L	39-54
				白细胞	10.25	10^9/L	4.9-12.7
				丙氨酸氨基转移酶	11	U/L	7-30
				胆碱酯酶	6312	U/L	5320-12920
				淀粉酶	43	U/L	35-135
				甘胆酸	1.60	mg/L	0.00-2.70
				红细胞	4.07	10^12/L	4.1-5.5
				肌酐	32	umol/L	19-44
				碱性磷酸酶	204	U/L	143-406
				尿素	5.70	mmol/L	2.70-7.00
				尿酸	265.0	umol/L	202.3-416.5
				前白蛋白	110	mg/L	200-430
				天冬氨酸氨基转移酶	24	U/L	14-44
				血红蛋白	114.00	g/L	115-150
				血小板	342	10^9/L	187-475
				直接胆红素	2.6	umol/L	≤8.0
				总胆红素	5.9	umol/L	≤26.0
				总胆汁酸	6.7	umol/L	0.0-12.0
				总蛋白	66.0	g/L	61-79
84	朱玲玲	女	4岁	ß2-微球蛋白	1.75	mg/L	1.00-2.30
				γ-谷氨酰转肽酶	8	U/L	5-19
				白蛋白	47.5	g/L	39-54
				白细胞	8.28	10^9/L	4.9-12.7
				丙氨酸氨基转移酶	14	U/L	7-30
				胆碱酯酶	7996	U/L	5320-12920
				淀粉酶	82	U/L	35-135
				甘胆酸	1.31	mg/L	0.00-2.70
				红细胞	4.85	10^12/L	4.1-5.5
				肌酐	36	umol/L	19-44
				碱性磷酸酶	270	U/L	143-406
				尿素	4.20	mmol/L	2.50-6.50
				尿酸	246.0	umol/L	142.8-339.2
				前白蛋白	200	mg/L	180-350
				天冬氨酸氨基转移酶	27	U/L	14-44
				血红蛋白	135.00	g/L	115-150
				血小板	373	10^9/L	187-475
				直接胆红素	3.3	umol/L	≤8.0
				总胆红素	9.0	umol/L	≤21.0
				总胆汁酸	1.8	umol/L	0.0-12.0
				总蛋白	72.2	g/L	61-79
85	朱思宇	男	11月	ß2-微球蛋白	1.52	mg/L	1.00-2.30
				γ-谷氨酰转肽酶	14	U/L	6-31
				白蛋白	49.0	g/L	39-54
				白细胞	8.73	10^9/L	5-14.2
				丙氨酸氨基转移酶	16	U/L	8-71
				胆碱酯酶	14537	U/L	5320-12920
				淀粉酶	35	U/L	35-135
				甘胆酸	2.28	mg/L	0.00-2.70
				红细胞	4.08	10^12/L	4.1-5.5
				肌酐	22	umol/L	13-33
				碱性磷酸酶	158	U/L	106-420
				尿素	3.90	mmol/L	1.10-5.90
				尿酸	214.0	umol/L	202.3-416.5
				前白蛋白	180	mg/L	200-430
				天冬氨酸氨基转移酶	31	U/L	21-80
				血红蛋白	118.00	g/L	103-138
				血小板	249	10^9/L	172-601
				直接胆红素	2.8	umol/L	≤8.0
				总胆红素	7.0	umol/L	≤26.0
				总胆汁酸	7.2	umol/L	0.0-12.0
				总蛋白	63.0	g/L	55-75
86	朱子煜	男	4岁	ß2-微球蛋白	1.20	mg/L	1.00-2.30
				γ-谷氨酰转肽酶	8	U/L	5-19
				白蛋白	44.1	g/L	39-54
				白细胞	6.62	10^9/L	4.9-12.7
				丙氨酸氨基转移酶	8	U/L	7-30
				胆碱酯酶	8734	U/L	5320-12920
				淀粉酶	22	U/L	35-135
				甘胆酸	1.20	mg/L	0.00-2.70
				红细胞	4.50	10^12/L	4.1-5.5
				肌酐	36	umol/L	19-44
				碱性磷酸酶	253	U/L	143-406
				尿素	4.60	mmol/L	2.70-7.00
				尿酸	290.0	umol/L	202.3-416.5
				前白蛋白	170	mg/L	200-430
				天冬氨酸氨基转移酶	21	U/L	14-44
				血红蛋白	121.00	g/L	115-150
				血小板	277	10^9/L	187-475
				直接胆红素	2.6	umol/L	≤8.0
				总胆红素	6.9	umol/L	≤26.0
				总胆汁酸	4.2	umol/L	0.0-12.0
				总蛋白	63.6	g/L	61-79

## Sheet: Sheet1
序号	姓名	性别
1	陈妍馨	女
2	金祺凯	男
3	李云海	男
4	温承霖	男
5	何思霖	女
6	谢依笑	女
7	茆忠浩	男
8	刘一凡	女
9	杨益	男
10	喻亚轩	男
11	徐华真	女
12	单梓翔	男
13	朱妍帆	女
14	魏诗璇	女
15	吴泽勋	男
16	徐紫涵	女
17	侍靖宸	男
18	管颖	女
19	侍译航	男
20	顾浩然	男
21	陆奕辰	女
22	曹乐君	女
23	王宇轩	男
24	张昊	男
25	潘乐潼	女
26	姚隽一	男
27	陆一然	男
28	朱明赫	男
29	蔡梦瑶	女
30	袁枫博	男
31	张子佑	男
32	王惜妤	女
33	陈思涵	女
34	顾雨薇	女
35	裴梓成	男
36	束昕宸	男
37	丁陈轩	男
38	戴逸轩	男
39	陈宇凡	男
40	朱逸	男
41	花玮蔓	女
42	王伊诺	女
43	单一南	男
44	刘瀚宇	男
45	宋籽潼	男
46	万涪文	男
47	王奕涵	女
48	吴启航	男
49	齐梦妍	女
50	吴清洋	女
51	王昕懿	女
52	王紫玥	女
53	苏梓骞	男
54	单礼阳	女
55	王梦涵	女
56	王奕诺	女
57	严鸿成	男
58	张汉涛	男
59	王睿婕	女
60	倪好	女
61	许文昊	男
62	徐珈琪	女
63	李明哲	男
64	杨诗曼	女
65	韦亦	男
66	朱欣然	女
67	陈韫之	男
68	秦云熙	女
69	刘胜熠	男
70	袁子洲	男
71	邹羽涵	女
72	姜祉含	女
73	王子豪	男
74	陈益	男
75	刘景泽	男
76	张婉萌	女
77	董子萱	女
78	王艺宁	女
79	陈雨彤	女
80	李奇泽	男
81	徐菱溪	女
82	卞越煊	男
83	刘星冉	男
84	顾宇豪	男
85	谷诗涵	女
86	顾源源	女
87	徐严涛	男
88	秦逸云	男
89	袁婧萱	女
90	余清源	男
91	管梓豪	男
92	韩城俊	男
93	李佳玥	女
94	李子涵	男
95	李姝然	女
96	李嘉琦	男
97	范怀瑾	女
98	李琪	女
99	单梦涵	女
100	王欣雨	女
101	严皓宇	男
102	田欣怡	女
103	陈沐汐	男
104	顾宸宇	男
105	严浩文	男
106	陈嘉择	男
107	陈梦琦	男
108	陈洋	男
109	孙一依	女
110	施宇轩	男
111	汪佳怡	女
112	金廷禹	男
113	陈佳蕙	女
114	姜涵月	女
115	韦段姝	女
116	陈梓豪	男
117	印栩沐	女
118	顾梓沐	女
119	朱雨菡	女
120	陈思萌	女
121	单晞彤	女
122	孙一涵	女
123	陈梦心	女
124	王睿祺	男
125	李梓赫	男
126	朱颢源	男
127	郑宝瑞	男
128	高歆宸	女
129	徐浩然	男
130	魏可乐	男
131	王彦宏	男
132	时依甜	女
133	朱晨瑞	男
134	咸琳丽	女
135	洪皓宸	男
136	卞梓熙	女
137	蔡嘉豪	男
138	胡力文	女
139	李旻阳	男
140	冯毅泽	男
141	顾涵	女
142	严楚睿	男
143	邢辰轩	男
144	郑伊墨	女
145	周家祥	男
146	董玧智	女
147	胥雅瑶	女
148	袁启航	男
149	严熙泽	男
150	李明轩	男
151	束方城	男
152	郭祎珵	女
153	肖书恒	男
154	陈可欣	女
155	吴嘉义	男
156	朱祉澄	男
157	王申珅	女
158	孙梦洁	女
159	刘芃妤	女

## Sheet: Sheet2
序号	姓名	性别
1	毕稼宁	男				3.7
						6
						6
						6
						0.2
						6
						0.3
						3.8
						6
						0.4
						6
						0.2
						6
						2.3
						6
						6
						6
						0.3
						6
						2.6
						6
2	卞沐婷	女				6
						1.3
						0.2
						6
						6
						6
						6
						6
						6
						1.1
						6
						2.3
						6
						2.1
						0.6
						0.8
						0.2
						6
						6
						6
						3.9
3	蔡梦瑶	女				6
						6
						0.2
						5.6
						4.4
						3.8
						0.2
						1.7
						6
						6
						3.9
						6
						4.3
						0.7
						6
						3.5
						5.6
						6
						6
						6
						1.6
4	曹可心	女				6
						0.2
						1.2
						0.7
						0.2
						0.4
						0.3
						2.8
						6
						6
						0.9
						6.0
						6
						6
						0.1
						0.7
						0.7
						5.5
						6
						6
						0.2
5	曹锐哲	男				0.9
						0.2
						6
						6
						6
						6
						6
						3.1
						6
						6
						6
						2.7
						6
						3.0
						1.1
						6
						6
						1.0
						5.6
						6
						0.2
6	陈澄	男				2.4
						3.6
						2.7
						6
						1.0
						5.1
						6.0
						5.8
						0.7
						0.2
						0.2
						6
						6
						6
						6
						2.8
						0.2
						2.5
						6
						6
						6
7	陈家烨	男				4.4
						6
						6
						6
						6
						0.4
						6
						0.8
						0.2
						6
						4.2
						3.2
						2.4
						6
						6
						6
						6
						6
						3.5
						0.4
						1.4
8	陈沐阳	男				6
						4.9
						6
						6
						6
						6
						0.2
						6
						6
						0.2
						4.5
						2.0
9	陈奕然	男
10	陈雨枫	男
11	陈煜祺	男
12	陈祉睿	男
13	程晟昱	男
14	程嘉佑	男
15	储子杰	男
16	代珅	男
17	戴钰杰	男
18	董玉涛	男
19	冯科淇	男
20	葛秦源	男
21	顾书含	男
22	管铭凯	男
23	郭梓睿	男
24	胡永楷	男
25	黄琬婷	女
26	季可卿	女
27	蒋欣雨	女
28	蒋宜果	女
29	金博逸	男
30	李邺	男
31	刘澈	男
32	刘茗希	男
33	刘轩闻	男
34	刘之昂	男
35	卢昱轩	男
36	陆建成	男
37	陆睿泽	男
38	陆威豪	男
39	陆玥儿	女
40	倪嘉旻	男
41	潘子林	男
42	彭思睿	男
43	彭文绪	男
44	朴泓盛	男
45	祁继	男
46	全辰	男
47	史星辰	男
48	宋品萱	女
49	宋星成	男
50	唐志豪	男
51	滕梓睿	男
52	王朝阳	男
53	王桓宇	男
54	王佳欣	女
55	王建尧	男
56	王依铭	女
57	王艺澄	男
58	王奕然	男
59	王治衡	男
60	吴羿珩	男
61	夏昕豪	男
62	夏昕悦	女
63	徐任仪	男
64	徐韵钦	女
65	薛安杰	男
66	姚盛栋	男
67	尹子瑞	男
68	尤艺睿	女
69	袁汇宸	男
70	袁楠鑫	男
71	袁瑞阳	男
72	袁仲泽	男
73	张达壕	男
74	张东益	男
75	张珈翊	男
76	张林希	女
77	张天宇	男
78	赵诗涵	女
79	征浩莱	男
80	周栩吉	男
81	周怡瑶	女
82	周煜阳	男
83	周智博	男
84	朱玲玲	女
85	朱思宇	男
86	朱子煜	男

## Sheet: Sheet3
46	6.86	40	2.03	4.67	28	94	2.40	0	1	1	1.46733	1.45		0.909882	1.06227
34	4.25	4	2.15	4.43	41	89	1.50	0	1	1	1.46733	1.44		0.819522	0.990996
36	5.40	11	2.54	5.05	62	211	3.60	0	1	1	1.46733	1.39		1.01142	1.02813
31	7.50	9	1.77	4.61	40	200	3.50	0	1	1	1.46733	1.25		0.928276	0.950334
77	11.13	10	3.40	4.47	43	243	3.20	0	1	1	1.4	1.55		1.15107	0.954601
30	21.96	8	1.83	4.61	33	181	3.00	0	1	1	1.4	1.65		0.860325	1.08532
74	4.87	26	2.02	4.37	40	223	4.20	0	1	1	1.4	1.62		0.85455	1.02704
34	7.85	15	2.35	4.85	30	245	4.40	0	1	1	1.4	1.24		0.961973	1.12155
37	15.03	12	2.40	4.59	48	204	4.20	0	1	1	1.4	1.29		1.03814	0.974242
7	8.33	19	1.94	3.66	23	381	1.20	0	1	1	1.4	2.29		1.18336	1.05918
96	7.39	9	2.30	4.14	49	162	2.30	0	1	1	1.4	1.29		0.964165	0.920305
42	8.62	9	1.70	4.60	55	152	2.90	0	1	1	1.4	1.16		0.767325	1.17926
31	16.04	6	2.40	4.77	32	164	3.10	0	1	1	1.4	1.52		0.9889	1.14968
31	10.40	45	1.63	5.06	32	199	2.70	0	1	1	1.4	1.62		0.834306	0.993596
45	15.09	9	2.12	4.21	33	108	3.00	0	1	1	1.4	1.72		0.983924	1.08743
35	8.75	26	1.63	5.01	53	99	2.70	0	1	1	1.4	1.39		1.02315	1.03511
76	9.74	56	1.85	4.80	45	231	3.60	0	1	1	1.4	1.44		0.927082	1.0367
63	14.59	9	2.06	5.65	56	182	6.50	0	1	1	1.4	1.55		1.04126	1.06046
38	9.78	6	1.93	4.48	29	148	3.20	0	1	1	1.46733	1.74		1.1092	1.06198
41	4.74	17	2.33	4.58	40	135	1.40	0	1	1	1.46733	1.88		1.06295	0.785111
19	10.59	8	2.08	3.99	37	212	3.30	0	1	1	1.46733	2.25		1.00488	1.01392
56	7.08	10	2.16	4.54	46	222	2.70	0	1	1	1.46733	2.21		0.925934	0.863618
70	12.53	49	1.94	4.93	23	168	4.60	0	1	1	1.46733	2.25		0.951922	1.06712
73	8.15	24	1.76	4.39	46	208	2.40	0	1	1	1.46733	2.21		1.08977	0.968684
53	8.30	10	2.06	4.16	36	229	2.10	0	1	1	1.46733	2.08		0.952491	1.30735
52	4.81	19	1.48	4.20	24	293	2.70	0	1	1	1.46733	2.07		0.827796	1.02216
36	6.71	12	2.49	4.54	34	161	3.20	0	1	1	1.46733	2.07		1.08448	0.982485
32	7.23	7	1.65	3.77	30	116	3.50	0	1	1	1.46733	1.93		1.04211	0.929893
78	8.90	12	1.59	4.04	34	140	1.80	0	1	1	1.46733	2.33		0.871331	0.958016
44	10.20	89	2.03	5.45	38	220	2.60	0	1	1	1.46733	2.08		1.10717	1.03976
59	10.30	14	2.98	5.24	33	190	4.00	0	1	1	1.46733	2.16		1.17002	0.982905
61	8.27	6	2.02	4.22	40	167	3.60	0	1	1	1.46733	1.94		1.25657	0.91522
36	12.99	7	2.20	4.43	51	105	2.90	0	1	1	1.46733	1.76		0.915854	0.931858
55	6.81	7	2.11	4.52	40	192	5.50	0	1	1	1.46733	2.06		0.992086	1.05208
45	6.28	7	2.33	4.48	33	161	3.50	0	1	1	1.46733	1.48		0.992501	1.06161
7	12.62	29	56.86	4.17	17	320	2.00	0	1	1	1.46733	2.49		0.809677	1.17963
46	6.12	19	2.41	5.37	50	227	4.20	0	1	1	1.46733	1.65		1.02848	0.981517
125	6.88	11	2.24	4.51	25	240	4.70	0	1	1	1.46733	2.02		1.11527	0.953528
57	6.38	10	2.27	4.41	31	106	3.20	0	1	1	1.46733	2.20		1.00697	0.967323
53	4.98	34	2.05	5.22	55	186	2.70	0	1	1	1.46733	2.11		0.80499	0.998988
18	14.35	380	54.04	3.75	25	253	3.00	0	1	1	1.46733	2.33		1.15231	0.999453
31	13.67	13	1.75	4.97	30	170	3.10	0	1	1	1.46733	2.86		0.937207	1.07959
50	13.31	14	2.23	4.68	28	259	2.40	0	1	1	1.46733	2.41		1.05571	0.998864
62	19.82	8	2.03	4.69	39	237	4.70	0	1	1	1.46733	2.24		0.915955	0.836397
79	10.73	9	2.31	4.46	29	234	6.60	0	1	1	1.46733	2.27		1.01335	0.958003
50	12.02	13	3.45	4.20	36	248	3.90	0	1	1	1.46733	1.71		0.919558	0.946626
48	10.30	15	2.45	4.59	28	93	3.50	0	1	1	1.46733	1.32		1.01239	1.11492
21	7.36	61	4.29	4.85	22	249	2.40	0	1	1	1.46733	1.91		1.04368	0.918336
81	5.76	12	1.97	4.50	35	214	2.50	0	1	1	1.46733	3.60		1.02563	1.20494
57	8.12	12	1.81	4.68	36	189	3.10	0	1	1	1.46733	2.09		1.02459	0.984236
46	11.12	9	4.49	4.35	29	167	3.70	0	1	1	1.46733	1.82		0.955938	0.848419
104	8.52	18	1.97	4.61	29	210	4.30	0	1	1	1.46733	2.47		1.02206	0.894531
49	4.70	10	2.09	4.93	39	180	3.20	0	1	1	1.46733	2.01		1.09303	1.28983
36	11.23	10	1.60	4.85	32	218	3.50	0	1	1	1.46733	2.26		0.944562	0.980797
48	19.97	15	1.93	5.44	46	213	4.90	0	1	1	1.46733	3.71		0.934233	0.968455
63	7.29	9	1.79	3.73	36	179	3.10	0	1	1	1.46733	1.83		1.16734	0.920929
26	12.90	26	2.15	4.52	42	221	2.80	0	1	1	1.46733	1.01		0.931628	0.874693
43	6.45	16	2.38	3.90	38	152	4.40	0	1	1	1.46733	1.88		0.933861	0.911389
38	8.47	12	1.75	4.73	38	231	3.50	0	1	1	1.46733	2.48		1.13125	1.01434
67	9.53	11	2.17	4.67	36	208	3.40	0	1	1	1.46733	1.88		0.955066	1.02111
35	11.37	12	4.81	3.82	31	180	2.10	0	1	1	1.46733	1.80		0.868046	0.960296
69	5.78	7	2.31	4.58	25	253	2.60	0	1	1	1.46733	3.09		1.0297	1.05264
36	11.04	11	1.71	4.56	25	232	3.10	0	1	1	1.46733	1.71		1.14008	0.856317
66	8.44	9	1.32	4.54	51	196	3.30	0	1	1	1.46733	2.83		1.08851	0.845419
15	9.41	17	1.91	4.57	20	192	1.70	0	1	1	1.46733	2.17		0.870093	1.01862
20	7.07	25	3.60	4.18	24	213	1.80	0	1	1	1.46733	2.15		1.07777	1.22133
7	7.43	30	2.09	3.59	18	233	1.00	0	1	1	1.46733	1.65		0.95708	0.918041
32	7.70	49	1.82	3.98	21	337	2.60	0	1	1	1.46733	4.65		1.21195	0.8484
7	6.40	21	2.47	3.48	20	431	3.90	0	1	1	1.46733	2.23		0.989759	0.943464
16	6.58	47	6.01	3.72	16	353	1.50	0	1	1	1.46733	2.62		0.993796	0.920686
65	7.08	7	2.26	4.08	50	236	3.10	0	1	1	1.46733	4.24		0.828298	1.02193
61	9.64	12	1.98	4.35	40	202	4.10	0	1	1	1.46733	4.36		1.05816	1.04878
51	8.39	10	2.22	4.99	44	290	3.70	0	1	1	1.46733	5.05		1.04928	0.987786
47	6.06	14	1.98	4.71	33	329	4.30	0	1	1	1.46733	4.43		1.16789	0.982225
33	13.35	10	3.92	4.40	39	144	3.70	0	1	1	1.46733	4.29		1.06833	1.00948
46	8.30	2	2.66	4.65	53	208	3.10	0	1	1	1.46733	2.15		0.827141	1.32762
40	10.68	151	3.14	4.76	29	111	4.70	0	1	1	1.46733	2.36		0.985603	1.07738
56	8.01	20	2.14	5.32	47	219	5.00	0	1	1	1.46733	1.46		1.00974	1.18954
43	11.68	16	0.79	5.12	32	249	3.10	0	1	1	1.46733	1.35		0.910305	1.06219
6	9.68	23	1.58	4.25	24	225	2.50	0	1	1	1.46733	1.25		1.12365	1.04468
65	9.14	11	2.28	4.32	21	206	3.10	0	1	1	1.46733	1.37		1.25797	0.841908
57	8.01	11	3.71	4.52	46	224	4.00	0	1	1	1.46733	1.46		0.956499	0.944411
20	9.37	9	1.83	4.61	37	180	4.10	0	1	1	1.46733	1.46		1.08756	1.12494
84	10.45	10	1.01	4.46	36	201	3.30	0	1	1	1.46733	1.44		0.813377	1.12839
44	15.17	14	1.88	4.70	33	203	3.60	0	1	1	1.46733	1.25		1.02819	0.958616
36	6.89	8	2.48	4.60	31	269	3.30	0	1	1	1.46733	1.26		1.12019	1.05232
49	9.37	19	1.88	4.40	30	222	7.50	0	1	1	1.46733	1.39		1.0587	1.10541
46	6.26	11	1.80	5.13	40	297	4.20	0	1	1	1.46733	1.87		1.07773	0.894583
67	4.28	10	3.09	4.21	27	137	3.20	0	1	1	1.46733	1.07		1.07709	0.921048
65	6.18	68	3.03	4.71	44	189	4.00	0	1	1	1.46733	1.35		0.95247	0.922954
36	11.94	17	2.12	5.36	35	172	2.10	0	1	1	1.46733	1.44		1.13003	1.0481
80	8.63	17	1.71	4.66	41	238	3.60	0	1	1	1.46733	1.44		0.90262	0.938888
26	10.00	15	28.83	5.35	33	158	3.00	0	1	1	1.46733	1.47		0.901062	1.01388
68	11.08	17	2.17	4.76	49	180	3.60	0	1	1	1.46733	2.37		0.888572	0.911712
25	17.88	10	6.15	4.24	41	154	2.20	0	1	1	1.46733	2.14		1.05977	1.08483
92	9.61	90	1.65	4.36	39	207	3.90	0	1	1	1.46733	1.90		1.00289	0.993619
54	16.08	7	4.65	5.05	46	205	3.90	0	1	1	1.46733	2.28		1.0534	0.793416
48	5.43	15	2.23	4.43	52	208	3.60	0	1	1	1.46733	2.07		1.18149	1.05132
52	4.72	83	2.62	4.29	46	63	2.60	0	1	1	1.46733	1.78		1.00881	1.14529
115	17.99	3	2.19	4.21	41	167	4.20	0	1	1	1.46733	2.40		0.922723	0.999297
43	6.66	16	1.72	4.97	35	121	3.30	0	1	1	1.46733	2.20		1.05433	0.828502
76	11.37	17	1.77	5.32	29	254	3.20	0	1	1	1.46733	1.12		1.07174	1.03693
31	13.43	12	2.35	4.15	19	157	1.70	0	1	1	1.46733	2.16		0.949099	1.05585
63	23.59	14	2.18	4.67	48	238	4.60	0	1	1	1.46733	1.99		0.978229	0.922379
42	10.40	12	1.29	4.43	27	151	3.40	0	1	1	1.46733	2.13		0.898282	1.08153
16	6.64	15	2.30	4.57	23	198	5.10	0	1	1	1.46733	2.04		1.05677	0.746109
29	5.02	19	2.31	4.83	14	226	1.40	0	1	1	1.46733	2.49		0.954072	1.01217
27	13.27	88	1.82	4.49	39	176	3.70	0	1	1	1.46733	2.5		0.961498	1.06074
29	9.65	17	1.28	4.73	35	119	3.30	0	1	1	1.46733	2.36		0.99062	0.866113
101	3.71	15	1.87	4.92	37	238	5.50	0	1	1	1.46733	3.96		1.07678	1.09668
51	8.99	11	2.10	4.71	29	145	1.50	0	1	1	1.46733	2.28		1.02231	0.939418
50	13.92	10	1.84	4.24	16	189	3.10	0	1	1	1.46733	1.97		0.980094	0.870947
43	4.09	12	2.00	4.34	43	147	3.30	0	1	1	1.46733	1.30		0.959449	0.921243
70	11.64	8	1.94	3.89	34	236	3.10	0	1	1	1.46733	2.87		1.10405	0.876498
48	6.25	13	4.25	4.61	47	277	3.60	0	1	1	1.46733	1.97		1.06722	1.0274
94	6.93	19	1.99	4.99	36	121	4.70	0	1	1	1.46733	1.93		0.891041	0.819433
39	8.36	16	1.81	4.08	39	184	3.50	0	1	1	1.46733	2.39		1.13187	1.03233
36	22.38	7	3.47	4.58	49	119	2.70	0	1	1	1.46733	2.07		1.01702	1.12532
67	9.01	15	1.65	4.43	34	140	2.10	0	1	1	1.46733	2.24		1.0115	1.05095
9	4.35	28	1.81	4.61	22	95	2.00	0	1	1	1.46733	3.57		0.910715	0.995966
23	6.49	18	2.66	4.38	29	278	4.90	0	1	1	1.46733	2.64		1.01257	1.06376
72	7.10	53	2.23	4.51	33	402	1.50	0	1	1	1.46733	1.46		1.02901	1.01134
57	7.45	10	3.10	4.12	27	196	3.40	0	1	1	1.46733	4.86		1.09379	0.810642
31	4.58	9	2.86	5.27	57	204	4.60	0	1	1	1.46733	1.97		0.886427	1.00187
16	10.16	14	1.59	4.01	21	152	2.10	0	1	1	1.46733	2.87		1.0202	0.935796
71	14.80	4	2.41	4.41	24	227	1.70	0	1	1	1.46733	1.97		0.984861	1.04397
24	28.38	13	1.82	4.75	31	131	3.00	0	1	1	1.46733	1.93		1.13016	1.04611
54	11.27	13	2.20	5.08	42	221	3.60	0	1	1	1.46733	2.39		1.04992	0.97568
39	14.85	13	2.03	4.20	36	141	2.90	0	1	1	1.46733	2.07		0.99947	1.19568
24	13.17	14	3.11	4.42	28	218	3.20	0	1	1	1.46733	2.24		1.00395	1.07991
40	11.48	140	1.84	4.89	64	228	3.80	0	1	1	1.46733	3.57		0.954715	0.889286
47	8.90	22	1.96	5.05	32	143	3.10	0	1	1	1.46733	2.64		0.903205	1.04678
29	14.54	11	2.19	4.93	49	126	2.10	0	1	1	1.46733	1.46		0.801486	0.953684
29	5.54	30	1.39	4.29	18	176	2.10	0	1	1	1.46733	2.86		0.838527	1.0205
7	16.27	12	21.42	4.00	23	452	2.80	0	1	1	1.46733	1.97		0.964655	1.09439
62	7.27	6	2.54	3.83	32	125	2.60	0	1	1	1.46733	2.36		0.974857	1.0664
45	14.67	93	2.25	4.88	39	245	3.70	0	1	1	1.46733	3.96		1.00887	0.964098
116	12.75	13	2.47	4.69	33	136	3.30	0	1	1	1.46733	2.28		0.992532	1.05746
82	6.81	19	2.10	5.25	50	279	4.60	0	1	1	1.46733	1.97		0.937233	0.836149
37	8.47	8	0.60	4.97	31	181	3.40	0	1	1	1.46733	1.30		1.06182	0.980565
49	7.91	15	2.20	5.15	49	180	3.40	0	1	1	1.46733	1.50		0.999737	0.912505
61	11.77	21	2.47	4.68	30	116	3.70	0	1	1	1.46733	2.16		1.09411	0.952625
51	15.63	5	2.01	4.66	41	195	2.70	0	1	1	1.46733	1.78		0.850845	0.850845
35	25.81	9	2.24	4.81	36	179	3.50	0	1	1	1.46733	0.03		0.94736	0.94736
31	7.49	23	2.75	4.51	36	251	3.60	0	1	1	1.46733	1.54		1.0818	1.0818
56	12.81	13	3.69	4.99	38	283	4.70	0	1	1	1.46733	2.40		0.926552	0.926552
30	6.99	10	2.89	4.60	29	78	3.50	0	1	1	1.46733	1.78		1.03006	1.03006
30	14.03	4	2.44	4.56	31	205	4.00	0	1	1	1.46733	2.15		0.759585	0.759585
36	8.12	11	3.37	4.89	39	213	3.40	1	0	0	0.46733	1.63		0.974072	0.974072
54	6.47	10	2.87	4.32	47	133	2.80	1	0	0	0.46733	1.70		1.00632	1.00632
38	8.22	10	1.97	5.34	54	227	3.90	1	0	0	0.46733	2.03		-0.176994	0.176994
54	7.33	11	1.93	5.02	42	133	3.20	1	0	0	0.46733	1.81		-0.189068	0.189068
69	12.69	19	2.39	4.19	31	183	2.00	1	0	0	0.46733	2.30		0.210053	0.210053
86	8.43	9	2.07	4.99	34	169	3.50	1	0	0	0.46733	1.87		-0.214872	0.214872
37	7.28	15	2.24	4.99	46	178	3.60	1	0	0	0.46733	1.63		-0.186896	0.186896
50	14.05	12	3.57	5.12	28	219	5.30	1	0	0	0.46733	1.92		0.145241	0.145241
84	10.31	11	2.64	4.58	34	221	4.40	1	0	0	0.46733	1.20		0.275818	0.275818
25	9.55	11	1.46	4.73	37	216	2.30	1	0	0	0.46733	2.19		-0.109025	0.109025
72	15.48	11	4.86	5.08	48	281	2.60	1	0	0	0.46733	0.26		0.127945	0.127945
64	7.09	27	1.97	4.53	27	217	3.90	1	0	0	0.46733	2.30		0.281201	0.281201
20	7.97	15	3.29	4.27	19	289	3.10	1	0	0	0.46733	1.40		-0.00401262	0.00401262
51	7.03	7	2.42	4.48	49	228	3.20	1	0	0	0.46733	0.55		0.102149	0.102149
51	4.05	14	1.81	4.29	36	202	3.40	0	1	1	1.46733	0.66		0.293804	0.293804
83	5.50	12	2.37	4.98	47	310	4.60	0	1	1	1.46733	3.27		-0.0960869	0.0960869
62	8.23	8	2.14	4.57	46	216	3.70	0	1	1	1.46733	2.29		0.323335	0.323335
24	13.50	24	1.90	4.30	25	259	3.10	0	1	1	1.46733	2.21		-0.0898338	0.0898338
60	7.78	11	2.28	4.52	31	397	5.00	1	0	0	0.46733	2.21		-0.211353	0.211353
29	8.13	24	2.07	5.14	31	248	4.30	1	0	0	0.46733	1.68		0.449609	0.449609
85	10.27	14	1.78	4.76	34	241	4.50	1	0	0	0.46733	1.99		-0.315359	0.315359
47	6.20	10	2.40	4.87	34	355	4.10	1	0	0	0.46733	1.96		0.280277	0.280277
126	5.06	8	2.20	4.19	28	213	5.20	0	1	1	1.46733	1.68		0.0830052	0.0830052
60	8.23	8	1.12	4.85	28	223	5.20	1	0	0	0.46733	1.66		0.103774	0.103774
58	5.66	11	2.16	4.26	28	242	5.30	1	0	0	0.46733	1.26		0.104785	0.104785
66	5.99	7	1.99	4.50	56	176	5.80	1	0	0	0.46733	1.45		0.509673	0.509673
91	8.96	11	2.13	4.73	31	216	5.40	1	0	0	0.46733	1.62		-0.311601	0.311601
53	8.52	14	2.04	4.75	20	293	3.20	1	0	0	0.46733	1.54		-0.100291	0.100291
22	10.14	13	2.49	4.66	26	324	4.50	1	0	0	0.46733	1.63		0.359496	0.359496
107	4.92	10	4.50	4.63	34	155	2.80	1	0	0	0.46733	1.76		0.152194	0.152194
74	7.53	7	2.36	4.71	40	162	5.30	1	0	0	0.46733	1.52		-0.0136187	0.0136187
62	8.16	12	3.96	5.09	27	224	4.30	1	0	0	0.46733	1.55		0.0123696	0.0123696
27	11.25	12	2.28	4.49	21	258	3.70	1	0	0	0.46733	1.55		-0.298523	0.298523
74	7.50	4	1.97	4.79	38	355	3.60	1	0	0	0.46733	1.52		0.267207	0.267207
72	8.52	13	1.30	4.62	35	271	5.30	1	0	0	0.46733	1.36		0.149668	0.149668
69	6.07	11	1.50	4.49	36	324	6.70	1	0	0	0.46733	1.68		0.150454	0.150454
28	7.30	119	2.16	4.75	40	227	5.30	1	0	0	0.46733	1.39		-0.28695	0.28695
111	7.87	10	1.78	4.57	52	326	5.40	1	0	0	0.46733	1.461		0.157642	0.157642
45	7.51	28	0.03	4.87	40	336	4.50	1	0	0	0.46733	1.68		0.0698737	0.0698737
74	6.98	11	1.54	4.64	38	226	4.70	1	0	0	0.46733	1.06		0.0522509	0.0522509
58	4.97	19	2.40	4.50	39	240	4.80	0	1	1	1.46733	1.38		-0.290638	0.290638
66	5.95	8	1.78	4.78	43	178	3.40	1	0	0	0.46733	1.09		-0.071944	0.071944
26	5.69	13	2.15	3.93	23	196	2.40	1	0	0	0.46733	1.26		0.293311	0.293311
51	4.77	10	1.63	4.99	36	154	4.50	1	0	0	0.46733	1.38		-0.276753	0.276753
81	12.98	30	1.70	4.75	25	251	2.30	1	0	0	0.46733	1.25		-0.230404	0.230404
72	6.86	11	2.03	4.66	36	243	3.90	1	0	0	0.46733	1.22		-0.331294	0.331294
43	3.41	15	1.81	4.42	41	174	3.30	1	0	0	0.46733	1.55		-0.300677	0.300677
74	7.04	11	2.30	5.08	42	233	5.70	1	0	0	0.46733	1.45		0.165954	0.165954
53	6.73	10	1.87	4.35	33	148	4.50	1	0	0	0.46733	1.44		-0.358387	0.358387
103	22.13	18	1.63	4.90	30	376	4.20	1	0	0	0.46733	1.44		0.297637	0.297637
58	12.87	17	1.92	5.23	26	315	4.60	1	0	0	0.46733	1.24		-0.00812908	0.00812908
113	10.28	11	1.20	4.84	38	398	5.00	1	0	0	0.46733	0.98		-0.148845	0.148845
69	4.74	12	2.19	4.89	45	310	4.40	1	0	0	0.46733	0.87		0.0909976	0.0909976
64	2.41	16	0.26	4.60	45	300	4.70	1	0	0	0.46733	0.68		0.330388	0.330388
71	7.66	17	2.30	4.17	29	199	3.80	1	0	0	0.46733	0.81		-0.125055	0.125055
76	6.73	14	1.40	4.45	27	367	5.30	1	1	1	1.46733	2.51		-0.174569	0.174569
98	6.10	11	1.50	4.30	35	283	4.00	1	0	0	0.46733	2.61		-0.0630803	0.0630803
43	7.65	10	2.05	4.25	32	199	6.00	1	0	0	0.46733	2.31		-0.320974	0.320974
64	6.76	12	1.20	4.60	34	286	4.40	1	0	0	0.46733	2.66		0.181367	0.181367
78	5.94	10	2.71	4.66	42	205	6.00	1	0	0	0.46733	3.55		0.071836	0.071836
106	6.75	10	1.40	4.85	42	238	5.10	1	0	0	0.46733	2.55		0.0240671	0.0240671
94	7.24	10	1.75	4.06	35	215	3.90	1	1	1	1.46733	2.31		-0.168833	0.168833
93	5.01	10	1.59	4.20	35	229	4.30	1	0	0	0.46733	2.31		-0.212917	0.212917
23	6.61	17	2.90	4.75	26	248	3.90	1	0	0	0.46733	2.21		-0.266041	0.266041
85	10.63	9	2.03	4.82	38	278	4.50	1	0	0	0.46733	2.05		0.0453071	0.0453071
82	5.92	29	1.80	5.02	48	362	4.80	1	0	0	0.46733	2.41		-0.13219	0.13219
86	9.13	18	2.28	4.80	57	292	4.90	1	1	1	1.46733	2.68		-0.0808117	0.0808117
31	8.43	9	2.08	4.96	32	239	3.70	1	0	0	0.46733	2.34		0.0773298	0.0773298
39	5.06	10	1.44	4.36	35	254	5.80	1	0	0	0.46733	2.16		-0.02137	0.02137
56	5.03	12	1.85	4.57	47	325	3.20	1	0	0	0.46733	2.19		0.0448624	0.0448624
25	15.91	19	2.17	4.87	23	291	3.60	1	1	1	1.46733	2.16		-0.065975	0.065975
76	9.75	13	1.90	4.35	26	180	3.30	1	0	0	0.46733	2.65		0.0967646	0.0967646
2	8.38	21	4.80	3.53	17	348	3.10	1	0	0	0.46733	2.44		-0.448956	0.448956
69	6.80	9	0.23	4.24	37	246	5.60	1	0	0	0.46733	2.33		-0.177023	0.177023
72	6.46	9	2.16	5.12	43	247	4.50	1	0	0	0.46733	2.64		-0.19402	0.19402
88	7.38	12	1.29	4.44	38	186	4.60	1	0	0	0.46733	1.55		-0.248089	0.248089
46	4.85	9	3.45	4.79	25	233	5.20	1	0	0	0.46733	1.64		-0.238429	0.238429
27	9.18	24	2.60	4.76	23	311	3.00	1	1	1	1.46733	1.64		-0.321446	0.321446
30	5.48	10	1.72	4.38	33	233	3.80	1	0	0	0.46733	1.66		0.135308	0.135308
71	5.54	15	1.97	4.68	35	194	4.00	1	0	0	0.46733	1.85		0.204358	0.204358
98	8.11	12	1.85	4.88	38	281	4.00	1	0	0	0.46733	2.31		0.300782	0.300782
89	7.09	15	2.50	4.79	33	284	3.80	1	1	1	1.46733	2.54		-0.0688072	0.0688072
63	9.62	27	1.69	4.62	25	225	4.90	1	0	0	0.46733	2.64		0.0749127	0.0749127
67	5.18	11	2.05	4.90	40	251	4.50	1	0	0	0.46733	2.31		0.0355851	0.0355851
60	6.58	15	1.91	4.91	30	182	5.20	1	0	0	0.46733	2.61		-0.0505324	0.0505324
39	7.39	12	2.43	4.38	19	210	5.60	1	0	0	0.46733	2.61		0.121246	0.121246
50	8.71	11	1.84	4.44	27	210	4.00	1	0	0	0.46733	1.55		0.256972	0.256972
63	4.66	8	1.91	4.75	47	379	6.00	1	0	0	0.46733	1.64		0.0193735	0.0193735
51	7.19	15	1.70	4.77	31	305	4.00	1	0	0	0.46733	1.84		0.15784	0.15784
112	9.09	11	5.80	4.35	25	161	5.00	1	1	1	1.46733	2.21		-0.273356	0.273356
36	9.83	19	2.11	3.62	27	268	2.80	1	0	0	0.46733	1.26		0.0483038	0.0483038
60	5.36	12	1.67	4.21	40	273	4.20	1	0	0	0.46733	3.15		-0.272231	0.272231
117	6.84	8	2.05	4.36	31	175	3.60	1	0	0	0.46733	4.13		0.245441	0.245441
43	10.25	11	1.60	4.07	32	204	5.70	1	0	0	0.46733	0.95		0.227472	0.227472
82	8.28	14	1.31	4.85	36	270	4.20	1	1	1	1.46733	0.88		0.440425	0.440425
35	8.73	16	2.28	4.08	22	158	3.90	1	0	0	0.46733	1.05		-0.139166	0.139166
22	6.62	8	1.20	4.50	36	253	4.60	1	0	0	0.46733	1.25		0.117012	0.117012
